# Supplementary material for: Transcriptome-wide analysis of natural antisense transcripts shows their potential role in breast cancer
Source: Sci Rep. 2017 Dec 12;7:17452. doi: 10.1038/s41598-017-17811-2 (PMC5727077; doi:10.1038/s41598-017-17811-2)
Supplement: Supplementary file 2 — Supplemental File 2 [file 41598_2017_17811_MOESM2_ESM.xls]

## Sheet: PC_NAT pairs
PC-Ensembl	Ensembl ID of the protein coding gene
PC-Name	Gene symbol of the protein coding gene
PC-Chr	Genomic coordinates of the protein coding gene
PC-Start	Genomic coordinates of the protein coding gene
PC-Stop	Genomic coordinates of the protein coding gene
PC-diffExp_status	Status = diffExp if the protein coding gene is significantly (adjusted pval <0,05) differentially expressed in tumor versus adjacent non-malignant tissue
PC-biotype	Ensembl biotype of the coding gene
PC-MeanFC	Mean fold change of coding gene expression between tumor and adjacent non-malignant tissue
PC-N…	Normalised counts of the coding gene in the adjacent non-malignant tissue of patient indicated
Sum-PC-N	Sum of the normalised counts of the coding gene in the adjacent non-malignant tissue of the 22 patients
PC-T…	Normalised counts of the coding gene in the tumor tissue of patient indicated
Sum-PC-T	Sum of the normalised counts of the coding gene in the tumor tissue of the 22 patients
NAT-Ensembl	Ensembl ID of the non-coding gene
NAT-Name	Gene symbol of the non-coding gene
NAT-Biotype	Ensembl biotype of the non-coding gene
NAT-Chr	Genomic coordinates of the non-coding gene
NAT-Sart	Genomic coordinates of the non-coding gene
NAT-Stop	Genomic coordinates of the non-coding gene
NAT-diffExp_status	Status = diffExp if the non-coding gene is significantly (adjusted pval <0,05) differentially expressed in tumor versus adjacent non-malignant tissue
NAT-MeanFC	Mean fold change of the non-coding gene expression between tumor and adjacent non-malignant tissue
NAT-N…	Normalised counts of the non-coding gene in the adjacent non-malignant tissue of patient indicated
Sum NAT-N	Sum of the normalised counts of the non-coding gene in the adjacent non-malignant tissue of the 22 patients
NAT-T…	Normalised counts of the non-coding gene in the tumor tissue of patient indicated
Sum NAT-T	Sum of the normalised counts of the non-coding gene in the tumor tissue of the 22 patients
Ratio_PC/NAT Norm	=A10/A22 (coordinates of the cells in the present table)
Ratio PC/NAT Tum	=A12/A24 (coordinates of the cells in the present table)
Varatio PC/NAT	=A26/A25 (coordinates of the cells in the present table)
PC N exp > 7 patients	1 if at least 7 patients have a non-null expression of the protein coding gene in the adjacent non-malignant tissue; 0 if not
PC T exp > 7 patients	1 if at least 7 patients have a non-null expression of the protein coding gene in the tumor tissue; 0 if not
NAT N exp > 7 patients	1 if at least 7 patients have a non-null expression of the non-coding gene in the adjacent non-malignant tissue; 0 if not
NAT T exp > 7 patients	1 if at least 7 patients have a non-null expression of the non-coding gene in the tumor tissue; 0 if not
Sum Cond	=A28+A29+A30+A31 (coordinates of the cells in the present table). The 4884 ncNAT/PCT pairs presented in Fig2B and C belong to the "4" class.
Paire_ID	Ensembl ID of the protein coding gene_Ensembl ID of the non-coding gene
SpearCor_PC/NAT_norm	Spearman correlation of expression between the protein coding gene and its non-coding partner in the adjacent healty tissue
pVal_SpearCor_PC/NAT_norm	pval of the spearman correlation of expression between the protein coding gene and its non-coding partner in the adjacent healty tissue
SpearCor_PC/NAT_tum	Spearman correlation of expression between the protein coding gene and its non-coding partner in the tumor tissue
pVal_SpearCor_PC/NAT_tum	pval of the spearman correlation of expression between the protein coding gene and its non-coding partner in the tumor tissue
zScore_DiffCor_PC/NAT	zScore of the differential between A34 and A36 according to DGCA software
pVal_DiffCor_PC/NAT	pval of the zScore of the differential between A34 and A36 according to DGCA software
Classes_DiffCor	+/+ = significant positive correlation between NAT and PC exists in the adjacent non-malignant tissue and is conserved in the tumor
	+/- = significant positive correlation between NAT and PC exists in the adjacent non-malignant tissue and becomes negative in the tumor
	+/0 = significant positive correlation between NAT and PC exists in the adjacent non-malignant tissue and is lost in the tumor
	-/- = significant negative correlation between NAT and PC exists in the adjacent non-malignant tissue and is conserved in the tumor
	-/+ = significant negative correlation between NAT and PC exists in the adjacent non-malignant tissue and becomes positive in the tumor
	-/0 = significant negative correlation between NAT and PC exists in the adjacent non-malignant tissue and is lost in the tumor
	0/0 = no significant correlation between NAT and PC exist, nor in the adjacent non-malignant tissue nor in the tumor
Mean PC-N	Mean of the normalised counts of the coding gene in the adjacent non-malignant tissue of the 22 patients
Mean PC-T	Mean of the normalised counts of the coding gene in the tumor tissue of the 22 patients
Mean NAT-N	Mean of the normalised counts of the non-coding gene in the adjacent non-malignant tissue of the 22 patients
Mean NAT-T	Mean of the normalised counts of the non-coding gene in the tumor tissue of the 22 patients
Median PC-N	Median of the normalised counts of the coding gene in the adjacent non-malignant tissue of the 22 patients
Median PC-T	Median of the normalised counts of the coding gene in the tumor tissue of the 22 patients
Median NAT-N	Median of the normalised counts of the non-coding gene in the adjacent non-malignant tissue of the 22 patients
Median NAT-T	Median of the normalised counts of the non-coding gene in the tumor tissue of the 22 patients
SD PC-N	Standard deviation of the normalised counts of the coding gene in the adjacent non-malignant tissue of the 22 patients
SD PC-T	Standard deviation of the normalised counts of the coding gene in the tumor tissue of the 22 patients
SD NAT-N	Standard deviation of the normalised counts of the non-coding gene in the adjacent non-malignant tissue of the 22 patients
SD NAT-T	Standard deviation of the normalised counts of the non-coding gene in the tumor tissue of the 22 patients
95% CI PC-N	95% of confidence interval of the normalised counts of the coding gene in the adjacent non-malignant tissue of the 22 patients
95% CI PC-T	95% of confidence interval of the normalised counts of the coding gene in the tumor tissue of the 22 patients
95% CI NAT-N	95% of confidence interval of the normalised counts of the non-coding gene in the adjacent non-malignant tissue of the 22 patients
95% CI NAT-T	95% of confidence interval of the normalised counts of the non-coding gene in the tumor tissue of the 22 patients
CV PC-N	Coefficient variation of the normalised counts of the coding gene in the adjacent non-malignant tissue of the 22 patients
CV PC-T	Coefficient variation of the normalised counts of the coding gene in the tumor tissue of the 22 patients
CV NAT-N	Coefficient variation of the normalised counts of the non-coding gene in the adjacent non-malignant tissue of the 22 patients
CV NAT-T	Coefficient variation of the normalised counts of the non-coding gene in the tumor tissue of the 22 patients
List1_DiffCorr_PC/NAT	Ensembl ID of the protein coding gene that appears in DiffCorr list, which contains PC/NAT pairs with an A39 value <0,05 (coordinates of the cells in the present table)
List2_DiffExpNAT	Ensembl ID of the protein coding gene that appears in DiffExpNAT list, which contains PC/NAT pairs with an A19 value DiffExp (coordinates of the cells in the present table)
List3_VaratioLeft	Ensembl ID of the protein coding gene that appears in varRatio list, which contains PC/NAT pairs with an log10(A27)>0,2517 (meanA27-SDA27) (coordinates of the cells in the present table)
List4_VaratioRight	Ensembl ID of the protein coding gene that appears in varRatio list, which contains PC/NAT pairs with an log10(A27)<-0,3646 (meanA27+SDA27) (coordinates of the cells in the present table)
PC-Ensembl	PC-Name	PC-Chr	PC-Start	PC-Stop	PC-diffExp_status	PC-biotype	PC-MeanFC	PC-N12-02	PC-N12-03	PC-N13-02	PC-N13-03	PC-N13-05	PC-N13-07	PC-N13-10	PC-N13-11	PC-N13-13	PC-N13-17	PC-N14-25	PC-N14-31	PC-N14-33	PC-N14-34	PC-N14-35	PC-N14-36	PC-N14-38	PC-N14-41	PC-N15-01	PC-N15-02	PC-N15-03	PC-N15-04	Sum-PC-N	PC-T12-02	PC-T12-03	PC-T13-02	PC-T13-03	PC-T13-05	PC-T13-07	PC-T13-10	PC-T13-11	PC-T13-13	PC-T13-17	PC-T14-25	PC-T14-31	PC-T14-33	PC-T14-34	PC-T14-35	PC-T14-36	PC-T14-38	PC-T14-41	PC-T15-01
ENSG00000121410	A1BG	chr19	58856544	58864865	noDiffExp	protein_coding	1.57883	2.21247	7.93753	4.29681	2.69522	7.49626	0	3.53749	5.12649	10.883	2.95499	17.7154	10.1201	5.39361	9.70879	6.74353	14.8049	6.43685	1.57864	11.1086	3.56245	12.6071	3.08847	150.009	10.2038	9.21855	7.72817	1.8494	2.68981	9.66666	5.13629	4.30887	0	4.20825	11.7689	15.4895	8.2161	10.4973	9.48563	4.26958	11.5252	4.24005	10.4313
ENSG00000175899	A2M	chr12	9220260	9268825	diffExp	protein_coding	0.441601	8307.81	8897.97	6401.17	13391.2	5498.5	13211.8	8997.12	8327.13	7120.22	9730.78	3501.74	8354.17	5234.5	11897.1	6975.51	4518.94	10907.2	11121.6	7317.49	9555.91	6394.94	2330.56	177993	4203.97	2536.94	1624.02	1756.93	4338.66	2176.17	4356.72	3933.46	1678.07	2992.06	3053.3	2795.86	2953.1	4500.7	1357.12	2885.17	3706.85	3246.47	1351.44
ENSG00000166535	A2ML1	chr12	8975068	9039597	noDiffExp	protein_coding	3.79549	2.21247	3.96877	3.22261	5.39043	11.2444	0	2.57272	5.12649	16.3245	5.90998	34.2497	3.79505	13.484	0	74.1789	4.93496	41.8395	6.84079	7.40574	1.42498	8.5548	3.08847	255.769	10.2038	1.84371	3.31207	9.24699	5.37962	16.697	11.9847	12.9266	0	10.5206	2.94223	15.4895	13.4979	7.87294	18.2937	76.8525	8.49222	2.35558	4.63615
ENSG00000184389	A3GALT2	chr1	33772367	33786699	noDiffExp	protein_coding	0.980077	4.42493	11.9063	1.0742	2.02141	15.9295	0	3.85908	1.70883	2.72076	11.82	12.9913	1.26502	2.69681	1.94176	0	1.97398	1.20691	1.57864	1.85143	0	2.70152	0.617694	84.2901	0	1.84371	1.10402	0	4.03472	0.878787	3.99489	1.07722	0	1.05206	5.88445	0	0.586864	0	2.03264	5.33698	1.21317	0.942233	0.579518
ENSG00000114771	AADAC	chr3	151531825	151546276	diffExp	protein_coding	1.3107	70.7989	23.8126	22.5582	344.988	21.5517	42.3324	141.178	92.2768	13.6038	67.9648	3.54308	20.2403	5.39361	100.971	33.7177	0.493496	23.3336	137.342	37.0287	146.06	22.9629	16.6777	1388.83	10.2038	0	1.10402	0	18.1562	5.85858	3.42419	26.9305	0	4.20825	1.47111	2.58159	0	0	2.03264	8.53917	3.63952	12.7202	0
ENSG00000197953	AADACL2	chr3	151451704	151479127	noDiffExp	protein_coding	2.72941	2.21247	3.96877	0	1.34761	9.37032	2.73112	0	0	2.72076	2.95499	8.26718	1.26502	0	0	13.4871	1.48049	1.60921	6.84079	4.93716	0	0	1.85308	65.046	0	1.84371	0	0	2.01736	3.51515	1.1414	0.538609	0	0	0.735557	7.74476	1.17373	0	2.71018	7.47177	0	0	0
ENSG00000197953	AADACL2	chr3	151451704	151479127	noDiffExp	protein_coding	2.72941	2.21247	3.96877	0	1.34761	9.37032	2.73112	0	0	2.72076	2.95499	8.26718	1.26502	0	0	13.4871	1.48049	1.60921	6.84079	4.93716	0	0	1.85308	65.046	0	1.84371	0	0	2.01736	3.51515	1.1414	0.538609	0	0	0.735557	7.74476	1.17373	0	2.71018	7.47177	0	0	0
ENSG00000103591	AAGAB	chr15	67493371	67547533	diffExp	protein_coding	1.77003	234.521	242.095	338.374	209.553	275.487	279.94	450.226	275.122	152.362	298.454	273.998	269.449	285.862	425.245	356.059	404.173	265.52	218.379	260.435	262.196	295.816	838.211	6911.48	510.191	263.65	755.153	510.434	443.819	615.737	533.604	434.119	490.026	434.502	536.956	505.991	639.095	519.614	488.51	500.609	456.76	677.466	493.75
ENSG00000115977	AAK1	chr2	69688532	69901481	noDiffExp	protein_coding	1.08584	351.782	337.345	267.476	274.912	394.491	401.475	221.897	348.601	389.068	366.419	432.255	335.23	334.404	267.962	264.347	355.317	349.199	292.049	467.796	390.444	553.36	112.42	7508.25	418.357	422.21	386.409	384.675	299.241	345.363	332.147	307.546	659.243	337.712	381.018	384.656	259.981	301.796	174.807	234.827	457.367	238.385	500.124
ENSG00000087884	AAMDC	chr11	77532155	77629478	noDiffExp	protein_coding	0.902187	159.297	234.157	282.515	188.665	68.4033	188.447	117.059	145.251	160.525	233.444	59.0513	142.947	137.537	217.477	80.9224	70.0764	124.312	183.123	130.835	190.947	113.914	103.155	3332.06	61.2229	51.6239	113.715	255.217	78.0045	61.8081	90.1705	72.1736	793.207	314.567	85.3246	90.3555	96.8326	156.147	100.954	75.7851	46.1006	66.4275	74.7578
ENSG00000087884	AAMDC	chr11	77532155	77629478	noDiffExp	protein_coding	0.902187	159.297	234.157	282.515	188.665	68.4033	188.447	117.059	145.251	160.525	233.444	59.0513	142.947	137.537	217.477	80.9224	70.0764	124.312	183.123	130.835	190.947	113.914	103.155	3332.06	61.2229	51.6239	113.715	255.217	78.0045	61.8081	90.1705	72.1736	793.207	314.567	85.3246	90.3555	96.8326	156.147	100.954	75.7851	46.1006	66.4275	74.7578
ENSG00000087884	AAMDC	chr11	77532155	77629478	noDiffExp	protein_coding	0.902187	159.297	234.157	282.515	188.665	68.4033	188.447	117.059	145.251	160.525	233.444	59.0513	142.947	137.537	217.477	80.9224	70.0764	124.312	183.123	130.835	190.947	113.914	103.155	3332.06	61.2229	51.6239	113.715	255.217	78.0045	61.8081	90.1705	72.1736	793.207	314.567	85.3246	90.3555	96.8326	156.147	100.954	75.7851	46.1006	66.4275	74.7578
ENSG00000087884	AAMDC	chr11	77532155	77629478	noDiffExp	protein_coding	0.902187	159.297	234.157	282.515	188.665	68.4033	188.447	117.059	145.251	160.525	233.444	59.0513	142.947	137.537	217.477	80.9224	70.0764	124.312	183.123	130.835	190.947	113.914	103.155	3332.06	61.2229	51.6239	113.715	255.217	78.0045	61.8081	90.1705	72.1736	793.207	314.567	85.3246	90.3555	96.8326	156.147	100.954	75.7851	46.1006	66.4275	74.7578
ENSG00000157426	AASDH	chr4	57204456	57253666	diffExp	protein_coding	1.2507	143.81	158.751	197.653	178.558	245.502	188.447	203.245	187.971	116.993	180.254	263.369	211.258	207.654	178.642	196.911	272.41	231.324	169.441	256.732	218.022	255.293	218.664	4480.9	255.095	239.682	257.238	273.711	229.306	271.252	252.82	254.223	178.031	206.204	237.585	211.69	275.239	253.246	262.888	223.086	237.176	210.118	328.007
ENSG00000149313	AASDHPPT	chr11	105946228	105969437	noDiffExp	protein_coding	1.16855	258.858	309.564	305.073	348.357	316.717	380.992	365.969	314.425	228.544	242.309	251.558	292.219	364.069	256.312	376.289	384.433	327.475	323.096	290.675	471.668	327.784	386.677	7123.06	469.376	239.682	418.425	166.446	396.747	446.131	398.919	346.864	153.353	475.532	416.325	376.911	428.411	292.611	498.673	479.261	368.805	554.975	311.781
ENSG00000181409	AATK	chr17	79091095	79139877	noDiffExp	protein_coding	2.68872	13.2748	3.96877	17.1872	56.5995	14.9925	23.2145	24.4408	18.7971	40.8114	29.5499	54.3272	31.6254	21.5745	46.6022	68.7841	22.2073	22.529	32.6253	22.2172	11.3998	17.1096	3.08847	596.927	10.2038	14.7497	6.62415	270.012	30.2604	18.7475	29.6764	10.2336	207.996	15.7809	11.0334	10.3263	9.97669	44.6133	16.2611	54.4372	24.8701	29.6804	234.125
ENSG00000165029	ABCA1	chr9	107543283	107690518	diffExp	protein_coding	0.467794	4756.8	3032.14	2703.77	3891.22	2207.65	4642.91	2062.36	3282.66	4478.37	4080.84	842.071	2268.18	1388.86	3697.11	1896.28	1159.22	2553.01	3460.91	2288.37	3609.47	1434.5	1998.86	61735.6	999.974	1355.13	915.236	436.458	1521.09	2424.57	901.705	1196.79	847.85	1110.98	1018.01	1009.4	815.154	632.46	401.107	1142.11	1482.5	1117.96	880.288
ENSG00000144452	ABCA12	chr2	215796266	216003151	noDiffExp	protein_coding	41.9131	22.1247	0	11.8162	0	84.3329	1.36556	18.3306	11.9618	13.6038	14.775	115.74	17.7102	32.3617	458.255	141.614	313.37	13.6783	1.57864	35.7944	0	947.782	3.08847	2259.28	0	71.9047	18.7684	122.06	543.342	812	44.5145	439.505	417.756	307.202	354.538	170.385	289.324	418.578	143.64	106.74	74.6102	8.00898	111.267
ENSG00000144452	ABCA12	chr2	215796266	216003151	noDiffExp	protein_coding	41.9131	22.1247	0	11.8162	0	84.3329	1.36556	18.3306	11.9618	13.6038	14.775	115.74	17.7102	32.3617	458.255	141.614	313.37	13.6783	1.57864	35.7944	0	947.782	3.08847	2259.28	0	71.9047	18.7684	122.06	543.342	812	44.5145	439.505	417.756	307.202	354.538	170.385	289.324	418.578	143.64	106.74	74.6102	8.00898	111.267
ENSG00000167972	ABCA3	chr16	2325882	2390747	diffExp	protein_coding	2.02356	325.232	273.845	206.247	285.019	294.228	372.798	292.004	128.162	682.91	384.149	268.093	242.883	121.356	440.779	1333.87	284.747	277.589	375.191	154.286	255.784	637.558	535.541	8172.27	530.599	431.428	841.267	1061.55	669.763	1538.46	178.058	152.965	430.094	594.415	614.19	320.117	147.303	247.998	1173.51	520.889	370.018	2813.51	511.715
ENSG00000154258	ABCA9	chr17	66970629	67057205	diffExp	protein_coding	0.258706	1829.71	1424.79	1097.83	1695.96	1766.31	1700.12	438.005	1290.17	1972.55	1391.8	760.58	1877.29	852.191	592.236	523.298	632.662	2413.01	1811.23	1883.53	1231.18	851.878	297.729	28334.1	397.949	302.368	48.5771	46.2349	531.238	184.838	483.382	456.74	103.998	97.8418	480.319	46.4685	75.1186	101.036	41.3303	151.57	444.628	239.327	88.0868
ENSG00000004846	ABCB5	chr7	20654830	20816658	diffExp	protein_coding	0.650486	55.3116	107.157	70.8973	36.3854	69.3404	43.698	33.7669	138.415	35.3699	11.82	66.1374	69.5759	153.718	17.4758	66.0866	39.4797	116.266	74.1963	61.7145	24.9371	98.6053	11.1185	1401.47	30.6115	29.4994	7.72817	0	11.4317	23.4343	67.3425	166.43	14.1015	1.05206	39.7201	18.0711	8.2161	3.93647	10.8407	51.235	41.8545	13.6624	10.4313
ENSG00000103222	ABCC1	chr16	16043434	16236931	noDiffExp	protein_coding	1.07042	420.368	436.564	323.335	514.786	337.332	432.883	335.097	442.587	527.827	573.268	543.272	355.47	213.048	479.614	316.946	367.161	353.222	345.723	467.179	379.757	828.465	311.318	9305.22	397.949	612.112	196.516	787.843	502.995	593.182	297.905	448.123	571.109	615.456	405.292	271.066	274.066	404.144	411.27	402.408	510.14	473.472	383.641
ENSG00000091262	ABCC6	chr16	16242785	16317379	diffExp	protein_coding	0.526772	219.034	361.158	278.218	367.223	108.696	218.49	88.7588	146.959	408.114	531.898	93.301	313.724	64.7234	145.632	151.055	133.737	90.5182	357.826	190.081	430.344	242.686	229.165	5171.34	30.6115	165.934	69.5535	271.861	143.905	47.7475	61.0648	94.2566	114.574	149.393	79.4401	38.7238	46.3623	36.7404	51.4934	125.953	26.0832	81.0321	233.546
ENSG00000069431	ABCC9	chr12	21950335	22094336	diffExp	protein_coding	0.380631	2787.71	2476.51	1006.53	2401.44	924.851	1708.32	1140.68	982.577	2054.17	1829.14	131.094	957.618	636.447	807.771	1302.85	204.801	1283.75	2281.67	1120.12	3486.21	524.094	552.836	30601.2	255.095	167.778	115.923	168.295	551.411	222.333	345.273	422.808	155.116	267.224	258.18	160.058	204.816	133.84	95.5339	272.186	226.257	413.169	177.333
ENSG00000101986	ABCD1	chrX	152990323	153010216	diffExp	protein_coding	0.682283	267.708	182.563	119.236	191.36	50.5997	118.804	106.125	150.377	410.834	218.669	73.2236	111.321	102.479	176.7	74.1789	80.9333	105.806	219.432	86.4003	231.559	85.9982	132.804	3297.11	61.2229	81.1232	91.634	112.813	92.126	143.828	39.9489	52.7837	126.913	82.0608	52.9601	92.9371	35.2119	48.5498	65.7219	69.3807	94.6276	89.0411	139.664
ENSG00000136379	ABHD17C	chr15	80972025	81047962	diffExp	protein_coding	4.15492	35.3994	19.8438	52.6359	17.5189	125.562	34.139	67.8555	35.8854	48.9736	38.4149	72.0425	34.1555	110.569	77.6703	194.214	119.426	49.081	25.2583	56.1602	22.7997	76.9932	345.909	1660.51	30.6115	97.7166	173.332	606.602	153.992	130.646	88.4584	86.7161	151.591	254.599	126.516	121.335	335.686	274.241	155.158	97.133	107.973	124.846	221.376
ENSG00000140526	ABHD2	chr15	89630690	89745591	noDiffExp	protein_coding	1.6573	1336.33	1349.38	1088.17	1423.07	1044.79	1070.6	2041.77	1209.85	1175.37	1279.51	954.268	833.646	900.734	2444.67	6336.23	1340.83	1401.62	1119.79	925.717	1211.23	945.08	1822.2	33254.9	2469.32	1792.09	3594.7	1141.08	2092	1920.15	1289.21	1191.4	3382.59	1703.29	2442.78	2178.86	2088.65	1331.84	4977.93	2158.27	1336.31	2540.26	2359.8
ENSG00000140526	ABHD2	chr15	89630690	89745591	noDiffExp	protein_coding	1.6573	1336.33	1349.38	1088.17	1423.07	1044.79	1070.6	2041.77	1209.85	1175.37	1279.51	954.268	833.646	900.734	2444.67	6336.23	1340.83	1401.62	1119.79	925.717	1211.23	945.08	1822.2	33254.9	2469.32	1792.09	3594.7	1141.08	2092	1920.15	1289.21	1191.4	3382.59	1703.29	2442.78	2178.86	2088.65	1331.84	4977.93	2158.27	1336.31	2540.26	2359.8
ENSG00000140526	ABHD2	chr15	89630690	89745591	noDiffExp	protein_coding	1.6573	1336.33	1349.38	1088.17	1423.07	1044.79	1070.6	2041.77	1209.85	1175.37	1279.51	954.268	833.646	900.734	2444.67	6336.23	1340.83	1401.62	1119.79	925.717	1211.23	945.08	1822.2	33254.9	2469.32	1792.09	3594.7	1141.08	2092	1920.15	1289.21	1191.4	3382.59	1703.29	2442.78	2178.86	2088.65	1331.84	4977.93	2158.27	1336.31	2540.26	2359.8
ENSG00000158201	ABHD3	chr18	19230858	19284766	diffExp	protein_coding	1.82876	163.722	95.2504	185.837	128.697	124.625	111.976	194.883	174.301	119.713	91.6047	98.0251	139.152	164.505	254.37	120.035	89.8162	122.3	152.076	192.549	135.373	212.519	156.894	3228.23	448.968	215.714	387.513	114.663	138.525	204.757	233.416	303.237	304.944	78.9047	399.407	487.92	404.349	544.545	210.717	122.751	205.633	71.1386	294.395
ENSG00000100439	ABHD4	chr14	23067146	23081265	diffExp	protein_coding	0.804964	289.833	301.626	178.318	371.94	139.618	198.006	175.91	170.883	214.94	283.679	103.93	209.993	118.66	231.069	161.845	189.996	230.52	257.845	156.755	363.37	244.937	198.898	4792.57	163.261	169.621	251.718	116.512	141.215	189.525	86.7463	115.262	209.759	162.018	175.063	152.314	131.458	132.528	117.215	167.581	163.779	238.385	177.912
ENSG00000173210	ABLIM3	chr5	148521046	148640105	diffExp	protein_coding	0.352754	2241.23	1301.76	845.397	1524.82	531.297	890.346	458.587	553.661	1918.13	1359.3	444.065	1024.66	377.553	1438.84	573.2	466.354	618.34	1516.02	1114.56	2855.66	469.163	641.167	23164.1	244.892	215.714	38.6409	469.747	586.379	142.364	179.77	222.446	211.522	135.716	362.63	178.129	236.506	282.114	144.317	388.532	221.404	300.101	500.124
ENSG00000267970	AC004899.1	chr7	48887362	48891221	noDiffExp	protein_coding	3.11689	0	0	0	0	1.87406	0	0	0	2.72076	0	4.7241	1.26502	0	0	5.39483	1.48049	1.20691	0	0.617145	0	0	0.617694	19.901	0	0	0	0	1.34491	2.63636	1.1414	0.538609	1.76268	0	1.47111	2.58159	1.17373	0	2.03264	7.47177	4.8527	0.471117	0
ENSG00000249034	AC005609.1	chr5	140240341	140243224	noDiffExp	protein_coding	1.83012	2.21247	0	0	0	2.8111	0	0	0	2.72076	0	2.36205	1.26502	0	0	12.1384	10.3634	0.402303	0	0.617145	3.56245	4.50253	0	42.9576	0	0	0	0	1.34491	2.0505	0.570699	0.538609	0	7.36443	3.67778	0	1.76059	2.62431	3.38773	22.4153	0	5.6534	0
ENSG00000268891	AC006014.1	chr7	74999908	75005425	noDiffExp	protein_coding	7.68959	2.21247	0	0	0	0	0	0.32159	0	2.72076	0	2.36205	0	0	0	0	0.493496	0.402303	0	0	0	0.900505	1.23539	10.6486	0	1.84371	1.10402	1.8494	0	1.17172	0	0	0	0	0	0	1.76059	0	3.38773	4.26958	0	0.471117	0
ENSG00000258881	AC007040.11	chr2	71166448	71222466	noDiffExp	protein_coding	4.57877	2.21247	0	1.0742	2.69522	6.55922	2.73112	0.64318	1.70883	5.44152	0	7.08615	3.79505	2.69681	0	18.8819	1.97398	2.01151	1.05243	6.78859	0	3.15177	0.617694	71.1216	0	1.84371	1.10402	3.69879	1.34491	7.0303	3.99489	1.07722	3.52536	5.26031	2.94223	2.58159	0	0	6.77545	11.7414	3.03294	0	5.79518
ENSG00000161103	AC008132.13	chr22	18834324	18848562	noDiffExp	protein_coding	5.14299	0	0	2.1484	1.34761	37.4813	1.36556	0.64318	6.83532	0	0	5.90513	3.79505	0	1.94176	56.6457	2.96097	2.01151	0.526215	7.40574	0	0.450253	1.85308	133.317	0	3.68742	0	11.0964	2.01736	11.1313	4.56559	0	0	1.05206	0	10.3263	1.76059	2.62431	10.8407	19.2131	1.81976	0	4.63615
ENSG00000267941	AC008267.1	chr7	65939543	65940709	noDiffExp	protein_coding	0.643334	0	0	0	0	0.937032	0	0.64318	1.70883	0	2.95499	0	0	0	0	1.34871	0.986992	0	0	0.617145	0	0	0	9.19688	0	0	0	0	0.672453	2.0505	0.570699	0.538609	1.76268	1.05206	2.20667	0	0.586864	0	0.677545	1.0674	2.42635	0.471117	0
ENSG00000269047	AC009041.2	chr16	1031252	1031663	noDiffExp	protein_coding	0.984622	0	0	0	0	0	0	0.96477	1.70883	2.72076	0	2.36205	0	0	1.94176	1.34871	0	0	0	0	0	0.450253	0.617694	12.1148	0	0	1.10402	1.8494	0.672453	2.0505	0	1.07722	0	0	2.20667	5.16317	0	0	0.677545	0	0.606587	0	0.579518
ENSG00000261611	AC010547.9	chr16	71481503	71523214	noDiffExp	protein_coding	0.563926	0	0	0	0	0.937032	2.73112	0.64318	1.70883	0	0	3.54308	0	0	0	1.34871	1.97398	0.402303	0.526215	2.46858	0	1.35076	1.23539	18.8692	0	0	1.10402	0	0.672453	0	0	0	0	1.05206	0.735557	0	1.76059	0	0	0	0	0	2.31807
ENSG00000268423	AC011551.3	chr19	47050313	47104118	noDiffExp	protein_coding	1.12191	8.84986	11.9063	12.8904	20.2141	16.8666	16.3867	12.542	22.2148	5.44152	8.86497	27.1636	17.7102	10.7872	17.4758	16.1845	15.7919	18.9082	14.2078	12.3429	17.0998	14.4081	31.5024	349.76	20.4076	16.5934	20.9765	5.54819	14.1215	11.4242	14.8382	12.388	10.5761	10.5206	18.3889	23.2343	25.822	15.7459	12.8734	18.1457	15.1647	16.018	13.9084
ENSG00000268080	AC016885.1	chr8	94241867	94242388	noDiffExp	protein_coding	3.8252	0	0	1.0742	4.04282	0.937032	2.73112	0.96477	1.70883	0	5.90998	0	2.53003	0	0	2.69741	0.493496	1.60921	0	0.617145	0	0.450253	0	25.7663	0	0	0	0	0.672453	4.39394	0.570699	0	0	0	0	12.9079	0	0	16.9386	4.26958	0	0	0
ENSG00000268080	AC016885.1	chr8	94241867	94242388	noDiffExp	protein_coding	3.8252	0	0	1.0742	4.04282	0.937032	2.73112	0.96477	1.70883	0	5.90998	0	2.53003	0	0	2.69741	0.493496	1.60921	0	0.617145	0	0.450253	0	25.7663	0	0	0	0	0.672453	4.39394	0.570699	0	0	0	0	12.9079	0	0	16.9386	4.26958	0	0	0
ENSG00000179066	AC020907.1	chr19	35596873	35598141	noDiffExp	protein_coding	5.14196	0	0	2.1484	0	2.8111	0	0	0	0	0	1.18103	0	0	0	13.4871	0.493496	0.804606	0	3.70287	0	0	0	24.6286	0	3.68742	3.31207	0	0	2.92929	1.1414	0	1.76268	1.05206	2.20667	2.58159	0	0	2.71018	10.674	0	0	1.73855
ENSG00000215067	AC027763.2	chr17	6779954	6915668	noDiffExp	protein_coding	0.892757	46.4618	39.6877	45.1165	50.5353	83.3959	49.1602	28.2999	47.8472	87.0643	62.0548	118.103	92.3462	86.2978	58.2527	51.2509	58.2325	42.2418	63.1458	83.9317	54.8617	69.7891	34.5909	1352.67	40.8153	60.8424	43.057	49.9337	34.2951	55.6565	46.2266	37.7026	56.4058	54.7072	77.969	36.1422	35.7987	35.4282	51.4934	55.5046	66.7246	33.9204	54.4747
ENSG00000182329	AC079354.1	chr2	202937978	203062585	noDiffExp	protein_coding	1.67227	24.3371	23.8126	5.37101	4.71663	37.4813	6.82781	9.32611	8.54415	24.4868	26.5949	34.2497	13.9152	37.7553	15.5341	64.7379	16.2854	16.4944	11.0505	10.4915	5.69992	18.0101	10.5008	426.223	30.6115	29.4994	16.5604	14.7952	19.5011	20.798	18.8331	12.388	21.1522	23.1454	12.5045	18.0711	15.2585	10.4973	29.812	59.7742	21.2305	12.249	12.7494
ENSG00000182329	AC079354.1	chr2	202937978	203062585	noDiffExp	protein_coding	1.67227	24.3371	23.8126	5.37101	4.71663	37.4813	6.82781	9.32611	8.54415	24.4868	26.5949	34.2497	13.9152	37.7553	15.5341	64.7379	16.2854	16.4944	11.0505	10.4915	5.69992	18.0101	10.5008	426.223	30.6115	29.4994	16.5604	14.7952	19.5011	20.798	18.8331	12.388	21.1522	23.1454	12.5045	18.0711	15.2585	10.4973	29.812	59.7742	21.2305	12.249	12.7494
ENSG00000267819	AC092850.1	chr12	131780067	131782763	noDiffExp	protein_coding	1.60607	0	3.96877	0	0	0	1.36556	0	0	0	0	2.36205	1.26502	0	0	5.39483	0	1.20691	0	0	0	0.450253	0	16.0134	0	0	0	0	0	2.34343	1.7121	0.538609	0	0	0	0	0	0	4.06527	5.33698	0	0	0
ENSG00000226321	AC104809.3	chr2	241858202	241932728	diffExp	protein_coding	1.35609	73.0113	55.5627	44.0423	95.0063	34.6702	64.1814	48.2385	37.5943	62.5774	82.7397	29.5256	68.3109	10.7872	62.1362	86.3172	15.7919	62.7593	52.0953	49.3716	63.4116	30.1669	6.17694	1134.47	30.6115	29.4994	12.1443	18.494	24.8807	55.3636	19.9745	14.5424	12.3388	74.6964	14.7111	23.2343	27.5826	0	18.9713	62.9764	23.0503	22.1425	6.3747
ENSG00000269000	AC108868.1	chr2	107099728	107103848	noDiffExp	protein_coding	0.677721	0	0	0	2.69522	0	2.73112	1.92954	0	0	0	0	0	0	1.94176	6.74353	3.45447	1.60921	2.10486	1.23429	0	2.25126	1.85308	28.5483	0	1.84371	3.31207	1.8494	1.34491	1.17172	1.1414	1.07722	0	1.05206	1.47111	0	0.586864	1.31216	0	1.0674	0.606587	1.41335	0
ENSG00000216921	AC131097.4	chr2	242836136	242844702	diffExp	protein_coding	0.731676	17.6997	0	13.9646	6.06423	2.8111	1.36556	4.18067	1.70883	10.883	2.95499	1.18103	18.9753	10.7872	7.76703	5.39483	1.97398	11.2645	16.3127	5.5543	9.26237	0.450253	3.08847	153.645	0	0	3.31207	0	1.34491	2.34343	1.1414	0.538609	0	0	0.735557	5.16317	0	1.31216	0	2.13479	0	2.8267	0
ENSG00000115361	ACADL	chr2	211052663	211090215	diffExp	protein_coding	0.470821	309.745	408.783	216.989	329.49	136.807	301.789	116.737	111.074	293.842	289.589	70.8615	193.548	110.569	161.166	128.127	175.191	173.795	290.997	180.206	467.393	152.185	145.776	4764.66	91.8344	51.6239	60.7213	70.2771	385.988	53.899	61.0648	51.7065	45.8297	51.551	81.6468	80.0291	53.4046	52.4863	63.6893	59.7742	64.9048	68.3119	38.2482
ENSG00000117054	ACADM	chr1	76190036	76253260	diffExp	protein_coding	0.854713	975.697	635.003	722.938	558.583	392.616	499.796	527.729	553.661	522.386	679.648	238.567	523.717	755.106	289.322	383.033	377.524	407.533	1018.75	605.419	953.311	1065.75	555.307	13241.4	642.841	274.713	547.596	181.241	486.856	334.818	591.244	669.491	296.131	334.556	442.07	322.698	810.459	242.749	768.336	446.172	491.942	447.09	336.7
ENSG00000182827	ACBD3	chr1	226332380	226374431	diffExp	protein_coding	1.49559	646.04	678.659	642.373	673.804	508.808	712.823	731.939	541.699	503.34	620.548	343.678	459.201	466.548	891.267	967.023	483.132	568.052	581.467	499.887	703.94	454.755	962.985	13642	918.344	853.638	1288.4	900.656	1026.84	903.686	764.737	991.041	743.852	1085.73	534.75	805.455	1200.14	1396.13	940.433	699.144	706.067	709.031	806.11
ENSG00000135847	ACBD6	chr1	180244515	180472089	diffExp	protein_coding	1.58356	165.935	154.782	219.137	181.927	208.021	124.266	220.611	213.604	187.732	183.209	338.954	193.548	183.383	306.798	262.998	238.358	189.887	186.28	202.423	182.397	191.357	277.962	4613.57	255.095	449.865	368.744	323.644	347.658	225.555	261.951	329.09	326.096	327.191	220.667	281.393	308.691	464.503	462.763	272.186	305.72	277.959	347.131
ENSG00000078124	ACER3	chr11	76571911	76737841	noDiffExp	protein_coding	0.840128	1035.43	1047.75	705.751	697.387	501.312	824.799	394.591	645.938	810.786	901.272	244.472	700.819	512.393	512.624	383.033	248.722	473.913	885.62	536.916	1224.77	367.406	368.146	14023.9	183.669	184.371	686.703	754.554	391.367	451.99	373.237	392.107	3167.54	849.014	183.154	211.69	461.275	694.131	211.394	209.21	296.621	334.493	396.39
ENSG00000153086	ACMSD	chr2	135596117	135659604	noDiffExp	protein_coding	3.92382	0	0	7.51941	1.34761	11.2444	0	0.96477	0	2.72076	2.95499	4.7241	2.53003	10.7872	0	26.9741	4.44146	1.20691	0.526215	1.23429	0	0.450253	0	79.6266	0	1.84371	57.4093	0	0	3.22222	7.98979	12.388	0	0	2.94223	5.16317	0	0	16.9386	27.7523	2.42635	0	0
ENSG00000112304	ACOT13	chr6	24667263	24705293	noDiffExp	protein_coding	0.827418	265.496	182.563	200.876	180.579	151.799	206.2	162.724	230.692	204.057	265.949	75.5856	153.067	161.808	227.186	173.983	123.867	126.725	275.21	168.481	301.383	128.322	412.62	4379.17	132.65	121.685	142.419	118.361	147.267	118.929	180.912	304.853	142.777	154.653	113.276	108.427	197.773	169.268	124.668	118.481	118.891	139.922	136.187
ENSG00000205669	ACOT6	chr14	74077649	74086592	noDiffExp	protein_coding	2.28452	2.21247	0	0	1.34761	0.937032	0	0.32159	0	0	0	0	3.79505	0	0	4.04612	0.986992	0.402303	1.05243	0	2.13747	0	0	17.2391	0	1.84371	0	0	1.34491	2.92929	0.570699	1.07722	0	2.10412	1.47111	0	0	0	0.677545	6.40438	1.21317	0	1.15904
ENSG00000097021	ACOT7	chr1	6324329	6454451	diffExp	protein_coding	1.94176	33.187	11.9063	63.3779	48.5139	31.8591	38.2357	40.1987	32.4678	68.0189	38.4149	51.9651	36.6855	18.8777	48.5439	90.3634	56.2585	45.4602	33.1515	30.8572	30.6371	31.5177	126.627	1007.13	30.6115	29.4994	284.838	55.4819	86.7464	99.0101	34.2419	44.1659	239.725	174.642	31.6289	64.5396	32.8644	47.2376	119.248	105.672	38.215	81.5032	89.2458
ENSG00000161533	ACOX1	chr17	73937588	73975515	diffExp	protein_coding	0.517749	3639.51	3095.64	2802.59	4206.56	1343.7	2219.04	1732.73	2409.45	2494.93	4080.84	642.478	1884.88	1866.19	2487.39	909.028	1058.55	1366.62	4671.74	1576.8	5256.04	1545.72	1921.03	53211.4	1183.64	884.981	901.988	841.476	1154.6	573.848	1024.98	1104.69	964.187	1086.78	626.694	810.618	1754.14	1301.66	822.54	780.266	783.711	1468	1086.6
ENSG00000161533	ACOX1	chr17	73937588	73975515	diffExp	protein_coding	0.517749	3639.51	3095.64	2802.59	4206.56	1343.7	2219.04	1732.73	2409.45	2494.93	4080.84	642.478	1884.88	1866.19	2487.39	909.028	1058.55	1366.62	4671.74	1576.8	5256.04	1545.72	1921.03	53211.4	1183.64	884.981	901.988	841.476	1154.6	573.848	1024.98	1104.69	964.187	1086.78	626.694	810.618	1754.14	1301.66	822.54	780.266	783.711	1468	1086.6
ENSG00000168306	ACOX2	chr3	58490863	58523046	noDiffExp	protein_coding	0.982349	172.572	115.094	121.385	169.125	92.7662	111.976	141.5	112.783	198.615	118.2	158.257	135.357	91.6914	190.292	94.4095	49.8431	90.9205	134.185	119.726	153.898	108.961	81.5356	2763.09	122.446	195.433	313.543	35.1385	104.903	222.626	292.769	117.417	123.388	142.028	52.2245	92.9371	31.1038	305.733	21.0039	54.4372	37.6084	241.212	10.4313
ENSG00000153093	ACOXL	chr2	111490150	111875799	diffExp	protein_coding	3.69382	4.42493	0	3.22261	3.36902	16.8666	4.09668	6.4318	3.41766	24.4868	8.86497	7.08615	8.85512	2.69681	3.88351	40.4612	5.92195	6.43685	3.15729	3.08572	1.42498	6.30354	4.32386	168.818	10.2038	12.906	4.4161	12.9458	8.74188	45.1111	12.5554	3.77026	19.3895	5.26031	44.869	5.16317	5.86864	3.93647	12.1958	35.2241	9.09881	7.06675	25.4988
ENSG00000155893	ACPL2	chr3	140947568	141013748	diffExp	protein_coding	1.76451	99.5609	111.125	152.537	86.9207	166.792	95.5893	194.883	90.568	89.785	65.0098	165.344	99.9363	191.473	139.807	233.326	249.215	171.783	89.4565	170.332	71.249	137.327	340.35	3212.37	204.076	261.807	206.453	395.771	171.475	137.677	179.2	116.878	236.199	94.6856	237.585	322.698	212.445	267.68	293.377	195.333	218.371	201.167	238.762
ENSG00000142513	ACPT	chr19	51293672	51298481	noDiffExp	protein_coding	4.42468	2.21247	0	0	0	0	0	0	0	0	0	0	1.26502	0	0	8.09224	0.986992	0.402303	0	0.617145	0	0.900505	0	14.4767	0	0	0	0	0	4.68687	1.7121	0.538609	0	1.05206	0	2.58159	0	3.93647	3.38773	10.674	0	0	0
ENSG00000100312	ACR	chr22	51176624	51183762	diffExp	protein_coding	0.840437	4.42493	15.8751	11.8162	9.43325	12.1814	2.73112	2.25113	8.54415	54.4152	26.5949	4.7241	6.32508	5.39361	3.88351	8.09224	1.48049	2.41382	3.6835	8.64003	3.56245	7.20404	0	203.67	10.2038	1.84371	2.20805	7.39759	2.01736	5.56565	5.70699	2.15444	7.05073	3.15619	2.94223	5.16317	0	0	3.38773	5.33698	1.21317	0.942233	1.73855
ENSG00000176715	ACSF3	chr16	89154783	89222254	noDiffExp	protein_coding	0.947148	254.433	134.938	230.953	221.008	266.117	167.964	133.781	215.313	340.095	260.039	543.272	306.134	242.713	198.059	129.476	336.564	216.439	224.168	351.773	235.834	327.334	166.16	5502.57	112.242	274.713	276.006	236.723	166.768	207.101	164.932	189.052	269.69	361.909	233.907	165.221	175.472	145.649	153.803	186.794	315.425	133.797	217.899
ENSG00000197142	ACSL5	chr10	114133776	114188138	diffExp	protein_coding	0.499263	391.606	234.157	288.96	325.447	348.576	467.022	213.536	343.475	282.959	292.544	136.999	246.678	229.229	353.4	195.563	309.915	323.049	353.09	216.618	341.995	415.133	90.8011	6400.75	153.057	79.2795	87.2179	66.5783	190.977	354.151	117.564	118.494	103.998	85.217	65.4646	108.427	108.57	91.851	250.014	116.346	286.309	197.398	43.4639
ENSG00000197142	ACSL5	chr10	114133776	114188138	diffExp	protein_coding	0.499263	391.606	234.157	288.96	325.447	348.576	467.022	213.536	343.475	282.959	292.544	136.999	246.678	229.229	353.4	195.563	309.915	323.049	353.09	216.618	341.995	415.133	90.8011	6400.75	153.057	79.2795	87.2179	66.5783	190.977	354.151	117.564	118.494	103.998	85.217	65.4646	108.427	108.57	91.851	250.014	116.346	286.309	197.398	43.4639
ENSG00000164398	ACSL6	chr5	131142683	131347936	noDiffExp	protein_coding	1.38932	50.8867	63.5003	36.5229	33.0164	78.7107	43.698	55.9566	63.2267	40.8114	53.1898	93.301	35.4205	53.9361	52.4274	134.871	72.0504	37.4142	37.3613	53.6916	35.6245	43.2242	64.8579	1233.7	40.8153	64.5298	36.4328	62.8795	67.9177	60.3434	71.9081	64.0945	51.1178	42.0825	50.0179	59.3765	95.072	76.1051	79.9503	138.761	90.9881	60.3029	132.71
ENSG00000005187	ACSM3	chr16	20621565	20808903	noDiffExp	protein_coding	2.12056	19.9122	3.96877	36.5229	4.04282	79.6477	4.09668	13.5068	35.8854	24.4868	14.775	83.8528	22.7703	102.479	7.76703	36.4151	158.412	40.2303	17.8913	58.6288	5.69992	1123.38	6.79464	1901.17	0	23.9682	8.8322	27.741	41.0196	36.6161	26.8229	22.083	5.28805	13.6768	72.8201	10.3263	30.5169	30.1796	24.3916	60.8416	27.903	15.0757	11.0108
ENSG00000183549	ACSM5	chr16	20420856	20452658	diffExp	protein_coding	0.259683	608.428	329.408	295.406	541.064	178.973	401.475	136.033	174.301	666.586	499.393	24.8015	194.813	97.0851	200.001	133.522	41.4536	188.278	557.262	132.686	512.28	81.4957	126.627	6121.37	20.4076	14.7497	24.2885	18.494	84.729	24.0202	33.6713	47.9362	24.6775	37.8742	22.0667	18.0711	22.8877	14.4337	22.359	60.8416	53.9863	39.5738	5.79518
ENSG00000111058	ACSS3	chr12	81331594	81650533	diffExp	protein_coding	0.498054	920.386	702.472	449.016	905.592	392.616	669.125	263.704	290.501	1276.04	780.118	134.637	584.438	450.367	405.827	198.26	280.799	431.671	975.076	576.413	1210.52	323.281	389.765	12610.6	122.446	108.779	160.084	168.295	260.239	108.384	103.297	214.366	435.382	344.024	409.705	165.221	181.341	131.216	128.734	182.525	158.319	259.585	471.728
ENSG00000107796	ACTA2	chr10	90694831	90751147	diffExp	protein_coding	0.551239	2900.54	1381.13	2170.96	1965.49	4158.55	8000.83	2789.47	2657.23	1662.38	2233.97	2527.39	2799.48	1925.52	904.859	4383.3	5132.36	5937.59	2595.82	2496.35	1003.19	2080.62	165.542	61872.6	979.567	1148.63	381.992	478.994	1874.8	967.545	1406.2	1519.95	304.944	1275.1	1983.8	1319.19	906.118	535.36	598.273	2124.12	1556.5	1539.61	519.828
ENSG00000075624	ACTB	chr7	5566782	5603415	noDiffExp	protein_coding	1.17212	13093.4	15454.4	9773.09	12073.2	7431.6	18741	14777.4	14755.7	12395.8	16627.7	4636.71	9089.15	5547.33	15594.3	16121.1	10752.8	12241.7	10272.2	8266.04	9820.25	7821.34	8106	253392	10203.8	9777.19	7006.14	15712.5	16112	19292.9	7629.11	12662.7	9324.59	21725.1	8868.61	17201.1	11405.1	8885.93	10878.7	18570.6	11579.7	17751.2	8635.4
ENSG00000169067	ACTBL2	chr5	56775846	56778636	noDiffExp	protein_coding	5.7589	0	0	0	0	2.8111	0	0	1.70883	0	0	1.18103	5.06007	2.69681	1.94176	5.39483	0.493496	0.402303	0.526215	0	0	0.450253	0	22.6667	0	0	0	0	6.05207	0.292929	1.7121	2.69305	1.76268	0	0.735557	2.58159	2.34746	0	3.38773	12.8088	2.42635	5.18228	0
ENSG00000159251	ACTC1	chr15	35080297	35088340	noDiffExp	protein_coding	7.19881	0	3.96877	2.1484	4.04282	12.1814	107.879	4.82385	0	5.44152	8.86497	7.08615	5.06007	5.39361	0	109.245	2.96097	4.82763	3.6835	0	2.13747	0.900505	2.47078	293.117	0	1.84371	0	295.904	4.70717	4.9798	5.70699	0.538609	0	0	0	10.3263	0.586864	2.62431	7.453	39.4937	1.21317	0.471117	0.579518
ENSG00000184009	ACTG1	chr17	79476997	79490873	diffExp	protein_coding	1.61036	4747.95	4964.93	4346.22	4847.34	4572.72	5560.57	7111.96	5230.73	5147.67	5162.37	3892.66	4581.89	3468.09	7718.48	10115.3	4806.65	5260.11	4256.55	4099.08	3655.07	4553.4	6296.77	114397	7673.27	9024.96	6055.57	10423.2	10918.6	7476.72	4893.75	4317.49	12033.8	15844.1	7238.61	10659.4	7212.56	6749.73	9916.55	9029.1	3871.85	7836.56	6132.46
ENSG00000136518	ACTL6A	chr3	179280668	179306196	diffExp	protein_coding	1.56459	150.448	210.345	219.137	168.451	184.595	266.285	328.343	211.895	100.668	180.254	155.895	165.717	231.925	291.264	352.013	239.839	215.634	202.066	200.572	130.386	203.514	444.122	4853.37	428.56	254.432	341.144	208.982	276.378	384.03	379.515	531.607	227.386	208.308	248.618	201.364	494.727	427.763	489.865	412.015	265.079	333.551	165.163
ENSG00000136518	ACTL6A	chr3	179280668	179306196	diffExp	protein_coding	1.56459	150.448	210.345	219.137	168.451	184.595	266.285	328.343	211.895	100.668	180.254	155.895	165.717	231.925	291.264	352.013	239.839	215.634	202.066	200.572	130.386	203.514	444.122	4853.37	428.56	254.432	341.144	208.982	276.378	384.03	379.515	531.607	227.386	208.308	248.618	201.364	494.727	427.763	489.865	412.015	265.079	333.551	165.163
ENSG00000138107	ACTR1A	chr10	104238986	104262482	diffExp	protein_coding	0.839096	747.813	944.566	508.098	786.329	350.45	748.328	636.748	574.167	726.442	824.442	322.42	535.102	361.372	708.741	374.941	477.704	590.178	714.6	460.39	674.015	440.347	550.983	13058.2	561.21	425.897	372.056	595.506	514.426	393.697	355.546	420.654	398.366	587.051	476.641	539.551	404.349	279.489	404.495	566.787	484.663	615.278	432.9
ENSG00000075089	ACTR6	chr12	100592900	100635643	diffExp	protein_coding	1.29253	115.048	146.844	189.06	152.953	163.981	162.502	178.161	196.515	119.713	135.93	147.628	161.922	302.042	157.282	145.66	177.165	157.3	167.336	176.503	165.298	205.315	347.762	3871.92	275.503	191.746	146.835	181.241	150.629	232.879	318.45	302.698	135.726	235.662	170.649	180.711	369.724	279.489	195.133	209.21	172.271	220.483	183.128
ENSG00000184378	ACTRT3	chr3	169484709	169487683	noDiffExp	protein_coding	1.08659	8.84986	11.9063	15.0388	9.43325	11.2444	13.6556	16.7227	10.253	10.883	26.5949	9.4482	18.9753	2.69681	5.82527	12.1384	8.88292	14.4829	24.7321	6.17145	20.6622	13.9578	4.94155	277.497	20.4076	7.37484	11.0402	12.9458	17.4838	10.5454	10.8433	9.15635	5.28805	2.10412	11.7689	5.16317	5.28178	1.31216	9.48563	16.0109	11.5252	14.1335	16.806
ENSG00000114739	ACVR2B	chr3	38495342	38534633	noDiffExp	protein_coding	1.09722	283.196	281.782	256.734	274.912	379.498	327.735	211.606	179.427	280.238	200.939	422.807	337.76	234.622	442.721	690.538	356.797	347.992	332.568	303.018	312.783	422.337	489.832	7369.84	316.318	442.49	323.479	551.12	279.068	496.808	202.028	151.349	220.335	283.005	484.732	369.167	213.619	501.244	771.047	323.421	215.945	227.078	353.506
ENSG00000170634	ACYP2	chr2	54197975	54532437	diffExp	protein_coding	0.746128	154.873	194.47	190.134	162.387	142.429	140.653	114.486	169.174	182.291	159.569	183.059	113.852	231.925	120.389	114.64	151.997	102.185	155.233	174.652	244.384	145.882	122.303	3470.97	102.038	97.7166	207.557	70.2771	83.3841	77.9192	154.089	138.423	103.998	61.0196	114.747	126.498	167.843	104.973	86.0483	78.9873	124.957	69.7253	155.89
ENSG00000140955	ADAD2	chr16	84224744	84230774	noDiffExp	protein_coding	1.38461	19.9122	0	4.29681	4.04282	5.62219	4.09668	4.82385	5.12649	10.883	8.86497	3.54308	24.0353	13.484	5.82527	21.5793	2.96097	11.6668	5.26215	4.32001	3.56245	5.40303	16.6777	185.989	10.2038	1.84371	4.4161	5.54819	6.72453	7.61616	9.70189	8.61774	8.81341	6.31237	7.35557	25.8159	5.28178	3.93647	8.13054	14.9435	10.9186	3.29782	5.21566
ENSG00000137845	ADAM10	chr15	58887403	59042177	noDiffExp	protein_coding	1.17587	1219.07	1067.6	1176.25	910.983	1143.18	1166.19	1240.05	1310.67	693.793	984.012	1186.93	834.911	1485.94	1100.98	864.521	1785.47	1462.37	866.676	1318.84	1008.89	1176.96	2234.82	26239.1	1550.98	868.387	970.438	917.301	1336.16	1196.91	1327.45	1549.04	1528.25	1299.3	797.344	1399.22	2844.53	1250.49	945.853	1327.84	1129.47	1150.47	2476.28
ENSG00000151694	ADAM17	chr2	9628615	9695921	noDiffExp	protein_coding	1.01408	683.652	551.658	600.479	410.347	634.371	539.397	516.473	587.838	557.755	596.908	941.277	446.551	593.298	452.429	427.54	528.534	535.063	423.603	744.894	491.618	650.615	479.331	12393.6	642.841	589.987	437.194	427.211	580.999	534.303	692.829	655.487	442.433	653.331	722.317	423.38	569.258	544.545	396.364	503.811	624.178	518.228	607.335
ENSG00000139985	ADAM21	chr14	70918874	70926622	noDiffExp	protein_coding	4.61047	0	0	2.1484	0.673804	5.62219	1.36556	3.2159	1.70883	5.44152	0	3.54308	0	0	0	24.2767	0.493496	0.402303	0	0	0	0.900505	1.85308	51.6454	0	7.37484	0	1.8494	2.01736	7.0303	2.8535	1.07722	0	0	5.1489	0	5.28178	0	8.13054	8.53917	2.42635	0.471117	2.89759
ENSG00000042980	ADAM28	chr8	24151553	24216531	diffExp	protein_coding	2.82804	97.3485	111.125	132.127	83.5517	261.432	80.5681	284.285	150.377	73.4605	121.155	309.429	130.297	124.053	91.2626	157.799	119.426	95.3458	96.2973	174.652	57.7117	180.101	71.6525	3003.46	244.892	232.307	164.5	116.512	188.959	287.071	528.467	376.488	1255.03	195.684	205.22	157.477	196.6	215.194	123.313	245.501	419.152	206.349	481.58
ENSG00000168594	ADAM29	chr4	175750819	175899331	diffExp	protein_coding	0.851181	196.909	250.032	96.6782	150.258	37.4813	105.148	21.5465	29.0501	163.245	206.849	4.7241	30.3604	29.6649	110.68	45.856	8.38943	33.3911	125.765	56.7773	224.434	32.4182	39.5324	1999.19	10.2038	11.0623	7.72817	7.39759	28.243	13.1818	11.9847	5.9247	12.3388	8.4165	47.0756	15.4895	9.97669	3.93647	12.1958	29.8871	7.88563	8.00898	11.5904
ENSG00000069206	ADAM7	chr8	24298443	24384483	noDiffExp	protein_coding	1.24422	15.4873	19.8438	22.5582	10.7809	55.2849	13.6556	9.6477	15.3795	32.6491	23.6399	36.6118	7.5901	5.39361	7.76703	53.9483	12.8309	17.299	8.41944	10.4915	17.8122	24.7639	42.0032	463.858	20.4076	18.4371	11.0402	12.9458	23.5358	46.5757	11.414	12.388	3.52536	24.1974	10.2978	25.8159	5.86864	1.31216	21.6815	27.7523	38.215	26.8537	1.73855
ENSG00000134028	ADAMDEC1	chr8	24241798	24263526	diffExp	protein_coding	1.84271	55.3116	71.4378	35.4487	30.3212	34.6702	31.4079	48.5601	56.3914	43.5321	44.3249	18.8964	29.0954	45.8457	48.5439	59.3431	33.5577	24.5405	30.5205	24.0686	29.2121	27.4654	114.891	937.386	81.6305	23.9682	32.0167	38.8373	37.6573	77.9192	52.5043	80.7914	93.4221	46.2907	29.4223	43.8869	88.6165	72.1686	47.4282	91.7961	195.321	112.597	46.3615
ENSG00000140470	ADAMTS17	chr15	100511794	100882210	noDiffExp	protein_coding	1.68214	42.0368	15.8751	29.0035	35.0378	55.2849	30.0424	34.0885	39.3031	65.2982	44.3249	167.706	54.3957	72.8138	304.856	120.035	70.0764	42.2418	23.6797	71.5888	27.7871	99.9561	95.7426	1541.17	102.038	145.653	38.6409	73.9759	46.3992	32.8081	43.9438	37.7026	24.6775	19.9892	149.318	242.669	105.049	447.445	104.342	72.5829	37.0018	84.3299	10.4313
ENSG00000140470	ADAMTS17	chr15	100511794	100882210	noDiffExp	protein_coding	1.68214	42.0368	15.8751	29.0035	35.0378	55.2849	30.0424	34.0885	39.3031	65.2982	44.3249	167.706	54.3957	72.8138	304.856	120.035	70.0764	42.2418	23.6797	71.5888	27.7871	99.9561	95.7426	1541.17	102.038	145.653	38.6409	73.9759	46.3992	32.8081	43.9438	37.7026	24.6775	19.9892	149.318	242.669	105.049	447.445	104.342	72.5829	37.0018	84.3299	10.4313
ENSG00000140470	ADAMTS17	chr15	100511794	100882210	noDiffExp	protein_coding	1.68214	42.0368	15.8751	29.0035	35.0378	55.2849	30.0424	34.0885	39.3031	65.2982	44.3249	167.706	54.3957	72.8138	304.856	120.035	70.0764	42.2418	23.6797	71.5888	27.7871	99.9561	95.7426	1541.17	102.038	145.653	38.6409	73.9759	46.3992	32.8081	43.9438	37.7026	24.6775	19.9892	149.318	242.669	105.049	447.445	104.342	72.5829	37.0018	84.3299	10.4313
ENSG00000140873	ADAMTS18	chr16	77281710	77469011	diffExp	protein_coding	0.434079	535.417	142.876	56.9327	138.13	192.092	170.695	140.535	87.1503	182.291	121.155	128.732	191.018	88.9946	99.0296	129.476	27.6358	56.7247	131.027	166.012	227.997	87.349	82.771	3184.04	71.4267	35.0305	36.4328	14.7952	97.5056	50.0909	39.9489	73.2508	35.2536	33.666	44.869	30.979	45.1885	11.8094	12.1958	51.235	45.494	41.9294	12.7494
ENSG00000145808	ADAMTS19	chr5	128795958	129074376	diffExp	protein_coding	3.36152	19.9122	15.8751	13.9646	8.08565	36.5443	6.82781	65.6043	15.3795	5.44152	11.82	55.5082	7.5901	32.3617	3.88351	25.6254	8.88292	8.04606	12.1029	8.64003	9.26237	13.5076	21.6193	406.485	20.4076	36.8742	35.3288	29.5904	10.0868	57.4141	110.716	51.1679	15.8641	18.9371	34.5712	20.6527	24.0614	0	9.48563	39.4937	4.8527	274.661	31.8735
ENSG00000145808	ADAMTS19	chr5	128795958	129074376	diffExp	protein_coding	3.36152	19.9122	15.8751	13.9646	8.08565	36.5443	6.82781	65.6043	15.3795	5.44152	11.82	55.5082	7.5901	32.3617	3.88351	25.6254	8.88292	8.04606	12.1029	8.64003	9.26237	13.5076	21.6193	406.485	20.4076	36.8742	35.3288	29.5904	10.0868	57.4141	110.716	51.1679	15.8641	18.9371	34.5712	20.6527	24.0614	0	9.48563	39.4937	4.8527	274.661	31.8735
ENSG00000163638	ADAMTS9	chr3	64501333	64673676	diffExp	protein_coding	0.491875	1840.77	1194.6	460.833	990.492	901.425	1047.39	456.658	487.017	1678.71	1217.46	1354.64	938.643	412.612	448.546	535.437	309.422	776.042	806.687	1323.16	1288.89	838.37	203.221	19511	214.28	306.056	241.781	175.693	632.778	292.636	563.851	339.324	174.505	332.452	380.283	325.28	185.449	225.691	166.676	217.749	468.285	198.811	268.317
ENSG00000163638	ADAMTS9	chr3	64501333	64673676	diffExp	protein_coding	0.491875	1840.77	1194.6	460.833	990.492	901.425	1047.39	456.658	487.017	1678.71	1217.46	1354.64	938.643	412.612	448.546	535.437	309.422	776.042	806.687	1323.16	1288.89	838.37	203.221	19511	214.28	306.056	241.781	175.693	632.778	292.636	563.851	339.324	174.505	332.452	380.283	325.28	185.449	225.691	166.676	217.749	468.285	198.811	268.317
ENSG00000178031	ADAMTSL1	chr9	18473892	18910948	diffExp	protein_coding	0.653727	258.858	365.126	225.582	440.668	237.069	546.225	420.64	439.169	386.348	390.059	199.593	399.745	188.777	194.176	341.223	124.361	592.592	357.826	625.785	277.158	171.546	114.273	7296.8	224.484	138.278	153.459	103.566	274.361	234.05	263.663	228.37	118.1	180.955	147.111	154.895	159.627	141.713	125.346	163.312	169.238	189.86	90.9844
ENSG00000143382	ADAMTSL4	chr1	150521884	150533413	diffExp	protein_coding	0.422741	318.595	369.095	139.646	377.33	100.262	277.209	192.311	287.083	759.091	375.284	133.456	258.063	99.7819	58.2527	165.891	83.8943	474.315	166.284	219.086	141.073	86.4485	65.4756	5147.93	10.2038	49.7802	20.9765	118.361	144.577	58.2929	81.0393	93.718	59.9312	39.9784	64.729	64.5396	25.822	17.058	57.5914	81.1221	72.7905	37.6893	128.074
ENSG00000185761	ADAMTSL5	chr19	1505017	1513603	diffExp	protein_coding	0.368843	309.745	265.907	128.904	185.296	50.5997	157.04	67.5339	105.947	261.193	319.139	69.6805	54.3957	29.6649	89.3208	67.4353	34.5447	33.7934	218.905	56.7773	193.797	48.177	61.1517	2808.95	10.2038	33.1868	9.93622	20.3434	62.5381	29	15.9796	13.4652	22.9149	34.718	17.6534	12.9079	12.3241	27.5553	45.3955	42.6958	24.2635	56.534	36.5096
ENSG00000184060	ADAP2	chr17	29233362	29286340	noDiffExp	protein_coding	0.995456	170.36	293.689	209.469	262.11	156.484	424.69	192.632	389.613	125.155	289.589	192.507	215.053	105.175	242.72	137.568	98.2057	139.197	133.132	207.361	156.035	131.924	64.2402	4336.91	183.669	167.778	204.245	214.53	201.063	263.929	152.377	273.613	163.929	216.725	121.367	227.179	112.678	104.973	56.2363	124.885	208.059	143.691	179.071
ENSG00000197381	ADARB1	chr21	46493768	46646478	diffExp	protein_coding	0.663502	365.057	341.314	298.628	392.828	386.994	421.959	208.712	240.945	435.321	425.519	355.489	455.406	240.016	376.701	254.906	291.163	377.36	336.777	494.95	426.069	380.013	159.365	7665.49	214.28	237.839	217.493	227.476	249.48	234.05	195.75	177.741	220.335	263.016	348.654	276.23	161.388	114.158	109.085	155.84	285.096	172.9	143.141
ENSG00000133597	ADCK2	chr7	140372953	140396061	diffExp	protein_coding	1.54013	152.66	71.4378	114.94	107.809	88.081	77.837	162.403	90.568	106.11	130.02	107.473	116.382	107.872	137.865	136.219	132.257	118.679	138.921	74.6745	100.461	105.809	134.657	2513.13	193.873	151.184	193.204	234.873	166.768	93.7373	106.15	178.28	179.794	211.464	163.294	157.477	138.5	149.586	176.839	133.424	235.962	215.771	173.855
ENSG00000143199	ADCY10	chr1	167778625	167883453	noDiffExp	protein_coding	1.51256	4.42493	7.93753	6.44521	14.8237	14.9925	5.46225	6.75339	6.83532	13.6038	8.86497	18.8964	12.6502	8.09042	9.70879	75.5276	14.3114	10.4599	9.47187	9.25717	13.5373	72.4907	17.9131	362.458	10.2038	16.5934	13.2483	12.9458	9.41434	15.5252	17.6917	3.77026	15.8641	5.26031	14.7111	36.1422	4.10805	11.8094	29.1344	64.0438	8.49222	0.942233	9.85181
ENSG00000138031	ADCY3	chr2	25042038	25142708	diffExp	protein_coding	0.642655	639.402	511.971	281.441	508.048	386.994	667.76	438.005	569.04	715.559	549.628	583.426	678.049	345.191	679.615	544.878	319.785	748.283	533.582	583.202	500.168	493.927	229.165	11507.1	265.299	250.745	273.798	345.837	442.474	187.182	343.561	275.768	608.125	176.746	337.621	237.506	203.642	295.235	474.959	216.681	315.425	227.078	388.857
ENSG00000173175	ADCY5	chr3	123001143	123168605	diffExp	protein_coding	0.702072	765.513	694.534	523.136	796.436	348.576	591.288	369.507	420.372	908.733	851.037	281.084	564.198	326.314	970.879	431.586	331.629	417.188	791.427	472.733	849.288	446.2	589.28	12740.9	377.541	337.399	450.442	177.542	367.832	423.868	218.578	379.181	317.283	296.682	338.356	333.024	375.006	455.318	217.492	275.388	278.423	308.581	865.8
ENSG00000162104	ADCY9	chr16	4003388	4166186	noDiffExp	protein_coding	1.24495	369.482	369.095	237.399	298.495	242.691	249.898	346.996	220.439	533.269	366.419	381.471	370.65	245.409	460.196	708.071	514.716	498.453	294.154	293.144	263.621	432.242	197.662	7893.97	387.745	744.859	425.049	314.397	353.71	603.434	248.825	203.594	981.814	354.545	556.081	333.024	132.044	216.506	630.117	416.284	319.671	658.15	195.877
ENSG00000141433	ADCYAP1	chr18	904944	912173	noDiffExp	protein_coding	3.36894	24.3371	7.93753	7.51941	0	29.985	12.2901	52.4192	13.6706	2.72076	0	0	5.06007	21.5745	1.94176	32.369	5.42845	4.82763	14.734	16.6629	16.3873	6.30354	1.23539	277.404	40.8153	18.4371	1.10402	0	34.2951	11.1313	91.3119	25.3146	10.5761	1.05206	0	5.16317	48.7097	19.6824	2.71018	12.8088	5.45928	16.018	113.006
ENSG00000118492	ADGB	chr6	146920101	147136598	noDiffExp	protein_coding	3.06514	4.42493	3.96877	7.51941	4.71663	35.6072	5.46225	1.92954	6.83532	10.883	11.82	14.1723	13.9152	2.69681	0	40.4612	4.93496	3.21842	3.15729	0	4.98743	0.900505	4.32386	185.935	10.2038	9.21855	1.10402	1.8494	6.72453	21.0909	10.2726	1.07722	1.76268	4.20825	2.20667	10.3263	28.1695	1.31216	21.6815	52.3024	3.63952	13.6624	44.6229
ENSG00000187758	ADH1A	chr4	100197524	100212185	diffExp	protein_coding	0.576869	44.2493	43.6564	25.7808	28.2998	56.2219	17.7523	25.4056	34.1766	155.083	38.4149	11.8103	29.0954	10.7872	23.3011	28.3228	16.7789	28.1612	31.5729	14.1943	39.8994	22.5126	28.4139	753.891	10.2038	5.53113	22.0805	11.0964	18.1562	11.4242	19.9745	18.8513	7.05073	9.46856	19.1245	5.16317	9.97669	13.1216	12.1958	14.9435	17.591	12.249	13.9084
ENSG00000198099	ADH4	chr4	100044808	100078949	noDiffExp	protein_coding	1.37552	4.42493	0	9.66782	0.673804	7.49626	1.36556	3.53749	8.54415	10.883	0	5.90513	27.8304	2.69681	1.94176	18.8819	5.42845	13.276	3.6835	6.78859	0	20.2614	0	153.287	20.4076	0	0	0	1.34491	0.878787	15.4089	13.4652	0	1.05206	1.47111	7.74476	0	0	4.06527	19.2131	1.81976	1.88447	0
ENSG00000172955	ADH6	chr4	100123795	100140694	noDiffExp	protein_coding	5.25216	0	0	1.0742	0	16.8666	0	0	1.70883	13.6038	2.95499	2.36205	1.26502	0	0	20.2306	0.493496	1.20691	0.526215	0	3.56245	0.900505	0	66.7556	0	0	0	0	1.34491	3.80808	4.56559	0	0	0	0	2.58159	4.10805	0	2.03264	11.7414	0	0	0
ENSG00000182551	ADI1	chr2	3501132	3523507	diffExp	protein_coding	0.737458	650.465	889.004	519.914	654.937	394.491	643.179	520.976	454.549	527.827	664.873	191.326	459.201	574.42	535.925	360.105	317.318	410.751	671.45	428.298	796.563	591.632	381.117	11638.3	622.433	453.553	319.063	377.277	373.884	947.626	510.205	347.941	373.689	371.378	177.269	330.443	482.989	371.34	343.515	216.681	197.141	385.845	369.153
ENSG00000181092	ADIPOQ	chr3	186560463	186576252	diffExp	protein_coding	1.16324	38963.7	43462	18750.2	34824.2	8773.43	26638	8323.07	10336.7	44340.2	33689.8	35.4308	14796.9	7151.93	9749.56	6050.3	1051.64	8740.03	47992.9	9127.57	44150.1	6142.79	13888.2	436979	1112.22	660.048	61.8254	0	4219.64	592.01	535.887	1072.37	310.232	946.856	795.137	247.832	1.17373	255.871	33.8773	582.798	796.449	2526.6	407.401
ENSG00000006831	ADIPOR2	chr12	1797740	1897844	diffExp	protein_coding	0.73724	1944.76	1758.16	1429.76	2106.31	597.827	1909.06	787.252	724.544	1714.08	2248.75	336.592	910.812	569.026	970.879	1093.8	527.054	678.685	2051.19	1007.8	3176.99	675.379	1395.99	28614.7	377.541	575.237	718.72	5037.76	812.995	851.838	584.396	470.206	493.551	784.838	484.732	338.188	428.411	489.434	731.071	1207.22	363.952	980.394	555.758
ENSG00000148671	ADIRF	chr10	88727949	88743691	diffExp	protein_coding	0.364842	2767.79	3869.55	3183.93	3988.25	752.437	2675.14	1706.68	2283	4910.97	4119.26	197.231	2886.77	1437.4	2487.39	883.403	536.43	1760.48	5671.54	1479.91	3680.01	857.281	3371.38	55506.2	163.261	320.805	865.555	504.885	654.296	243.717	783.57	562.308	661.006	575.478	525.188	224.598	538.154	590.471	203.941	378.926	201.387	842.357	616.028
ENSG00000224420	ADM5	chr19	50191921	50193832	noDiffExp	protein_coding	0.834149	11.0623	7.93753	6.44521	14.1499	2.8111	15.0212	7.39657	0	8.16227	23.6399	11.8103	21.5053	2.69681	15.5341	18.8819	12.3374	19.7128	13.6816	9.25717	3.56245	10.3558	20.3839	256.345	10.2038	18.4371	8.8322	16.6446	7.39698	2.92929	10.8433	11.8494	1.76268	6.31237	4.41334	2.58159	2.34746	1.31216	3.38773	2.13479	5.45928	2.35558	2.89759
ENSG00000101126	ADNP	chr20	49505585	49547958	diffExp	protein_coding	1.33165	1026.58	1067.6	1165.51	1118.51	1482.38	1196.23	1139.71	946.692	1194.41	995.832	1391.25	1240.98	1221.65	1215.54	1180.12	1400.54	1239.5	1159.25	1191.71	1329.51	1260.71	3301.58	28465.8	1581.59	1788.4	1831.58	1331.57	1598.42	1746.44	1250.97	1294.82	2111.69	2236.68	1331.36	1680.61	1725.97	1545.72	1529.22	1448.46	1230.77	1296.04	1463.86
ENSG00000101126	ADNP	chr20	49505585	49547958	diffExp	protein_coding	1.33165	1026.58	1067.6	1165.51	1118.51	1482.38	1196.23	1139.71	946.692	1194.41	995.832	1391.25	1240.98	1221.65	1215.54	1180.12	1400.54	1239.5	1159.25	1191.71	1329.51	1260.71	3301.58	28465.8	1581.59	1788.4	1831.58	1331.57	1598.42	1746.44	1250.97	1294.82	2111.69	2236.68	1331.36	1680.61	1725.97	1545.72	1529.22	1448.46	1230.77	1296.04	1463.86
ENSG00000181915	ADO	chr10	64564516	64568238	noDiffExp	protein_coding	1.13241	181.422	210.345	198.727	190.013	175.225	241.704	249.554	206.768	193.174	192.074	115.74	156.862	299.346	201.943	173.983	189.009	253.853	242.059	139.475	193.797	197.661	561.484	4764.22	234.688	215.714	193.204	244.12	167.441	310.798	223.714	267.15	188.607	211.464	167.707	227.179	350.358	304.42	223.59	239.097	182.583	273.719	129.233
ENSG00000128271	ADORA2A	chr22	24813847	24838328	noDiffExp	protein_coding	1.98283	2.21247	19.8438	10.742	5.39043	11.2444	6.82781	7.71816	6.83532	13.6038	5.90998	30.7067	8.85512	8.09042	3.88351	28.3228	14.3114	9.25297	11.5767	11.7258	9.97486	11.7066	15.4424	254.177	10.2038	5.53113	12.1443	48.0843	14.794	11.7172	9.70189	5.9247	12.3388	13.6768	13.24	12.9079	3.52119	10.4973	11.5183	24.5501	16.3779	12.7202	17.9651
ENSG00000159322	ADPGK	chr15	73043710	73078187	diffExp	protein_coding	1.25436	314.17	369.095	370.6	359.811	402.924	330.466	423.534	553.661	391.789	398.924	604.685	433.901	498.909	320.39	288.623	404.667	368.912	376.77	528.893	384.032	428.64	376.176	8929.57	581.618	658.204	487.979	353.235	383.298	434.414	505.639	535.377	442.433	381.899	554.61	500.828	558.695	531.423	509.514	444.037	656.934	469.232	529.1
ENSG00000144843	ADPRH	chr3	119298115	119308792	diffExp	protein_coding	0.593547	201.334	166.688	114.94	208.205	81.5218	226.683	117.38	141.833	100.668	147.75	36.6118	92.3462	83.601	128.156	124.081	74.5179	118.277	157.864	101.829	208.759	96.8043	40.7678	2770.62	61.2229	36.8742	47.4731	147.952	81.3668	109.848	77.6151	52.7837	58.1685	43.1345	44.869	67.1212	38.733	39.3647	42.6854	49.1002	58.2324	91.3966	44.0434
ENSG00000170214	ADRA1B	chr5	159343790	159399551	diffExp	protein_coding	0.823291	30.9745	35.7189	13.9646	23.5831	2.8111	21.849	14.4715	5.12649	32.6491	23.6399	4.7241	6.32508	8.09042	7.76703	12.1384	1.97398	5.63224	18.4175	15.4286	17.8122	8.5548	12.3539	324.007	0	3.68742	0	1.8494	7.39698	2.63636	2.8535	1.07722	1.76268	4.20825	0	7.74476	2.34746	0	2.71018	9.60656	3.03294	2.35558	0.579518
ENSG00000130706	ADRM1	chr20	60877149	60883918	noDiffExp	protein_coding	0.884059	329.657	257.97	215.915	342.966	158.358	319.541	302.938	269.995	380.906	342.779	147.628	273.244	177.989	380.584	230.629	218.619	276.784	328.358	235.749	359.095	186.405	410.149	6146.26	183.669	175.152	236.261	279.259	250.152	244.889	155.801	220.83	304.944	351.389	168.443	283.974	180.754	135.152	256.79	233.76	240.209	321.773	264.26
ENSG00000239900	ADSL	chr22	40742507	40786467	noDiffExp	protein_coding	1.05453	230.096	269.876	227.731	214.27	238.006	296.327	284.607	322.969	152.362	200.939	223.214	263.124	302.042	238.836	260.3	233.917	249.026	242.585	260.435	255.784	246.288	451.534	5664.27	81.6305	191.746	289.254	323.644	321.432	210.03	311.031	446.507	211.522	258.807	236.114	260.74	313.385	307.045	364.519	252.973	271.751	207.291	237.602
ENSG00000259003	AE000662.92	chr14	23025534	23027939	noDiffExp	protein_coding	0.756363	0	0	0	0	1.87406	0	0	1.70883	0	0	3.54308	1.26502	0	1.94176	4.04612	0	0.402303	0	0	0	0	0	14.7812	0	0	0	0	0	0.585858	0	0	0	0	1.47111	0	0.586864	2.62431	2.03264	3.20219	0	0	0
ENSG00000139154	AEBP2	chr12	19556979	19873735	noDiffExp	protein_coding	1.09335	409.306	381.002	467.278	399.566	461.02	464.291	383.657	449.422	285.68	378.239	349.583	399.745	884.553	302.914	289.972	375.057	478.338	363.614	499.27	431.056	494.828	540.482	9488.87	683.656	389.023	285.942	414.265	304.621	237.858	627.198	602.165	421.281	401.888	363.365	382.075	869.733	721.686	392.299	352.241	378.51	273.248	357.563
ENSG00000104964	AES	chr19	3052908	3063105	diffExp	protein_coding	0.774687	1146.06	1222.38	1198.81	1176.46	522.864	1066.5	1008.51	963.78	1020.28	1439.08	557.444	1048.7	563.633	1648.55	826.757	888.292	1032.31	1289.75	700.459	1287.47	762.728	727.026	22097.8	744.879	625.018	897.572	565.915	698.678	427.969	588.962	664.105	1075.24	538.656	531.072	1197.86	729.472	719.062	808.312	736.503	729.724	956.367	865.8
ENSG00000196526	AFAP1	chr4	7760441	7941653	noDiffExp	protein_coding	0.897924	714.626	845.347	525.285	681.89	665.293	839.82	661.51	536.573	846.156	673.738	628.305	511.067	374.856	557.284	485.535	490.535	731.387	621.46	565.922	653.353	524.994	387.912	13522.8	612.229	630.549	361.016	708.319	608.57	710.939	368.672	322.627	514.703	846.91	505.328	624.744	306.343	331.976	380.103	547.574	398.528	687.83	685.57
ENSG00000157510	AFAP1L1	chr5	148651434	148721365	diffExp	protein_coding	0.394892	772.15	527.846	417.865	828.105	154.61	523.01	311.299	394.74	663.865	484.618	198.412	485.767	242.713	376.701	215.793	131.763	482.763	737.753	414.721	884.2	242.686	171.101	9662.48	142.853	117.997	109.298	149.801	168.113	125.667	153.518	136.268	59.9312	124.143	163.294	152.314	82.161	65.6078	61.6566	125.953	161.959	164.891	94.4615
ENSG00000172493	AFF1	chr4	87856154	88062206	diffExp	protein_coding	0.692534	3166.04	2309.82	1643.53	2955.3	1898.43	2371.98	1719.54	1560.16	3781.85	2402.41	1496.36	1614.16	1631.57	2444.67	1440.42	1634.95	2208.24	2356.39	1879.21	2817.9	1728.07	811.65	45872.6	1122.42	1345.91	1451.79	1250.19	1513.69	1336.93	1199.04	907.556	1856.1	1290.88	2010.28	1112.66	1144.39	1481.42	1233.13	1135.71	1461.27	1331.38	1686.4
ENSG00000144218	AFF3	chr2	100162323	100759201	diffExp	protein_coding	3.50951	457.98	464.346	653.115	409.673	709.333	311.348	1411.78	324.678	530.548	499.393	2566.37	468.056	658.021	988.354	1815.36	1801.26	550.753	313.098	776.368	438.894	1037.38	1731.4	18917.5	2081.58	1272.16	2079.98	3541.6	2435.62	1404.89	2067.64	218.137	6724.63	791.151	3492.42	1789.04	1015.86	1598.21	3173.62	1234.98	1039.08	2372.07	6772.83
ENSG00000072364	AFF4	chr5	132211071	132299326	diffExp	protein_coding	1.19429	2373.98	2266.17	2147.33	2092.16	2316.34	2288.68	2082.94	1888.26	2617.37	2301.94	1936.88	1679.94	2303.07	1660.2	1948.88	2302.16	2144.68	2046.98	2193.95	2389.69	2318.35	2137.84	47437.8	3020.33	2806.13	2835.13	2718.61	2206.32	1983.72	2315.9	2661.27	2386.67	3257.18	2758.34	2793.28	3534.1	2212.3	1998.76	2584.17	2086.05	2449.81	2598.56
ENSG00000157985	AGAP1	chr2	236402733	237040444	noDiffExp	protein_coding	1.14575	484.53	535.783	364.154	421.801	676.537	322.273	413.565	263.16	606.729	528.943	953.087	428.841	442.276	549.517	575.898	514.716	606.27	438.863	512.847	409.682	600.187	344.056	10993.7	306.115	652.673	395.241	1146.63	507.702	507.06	388.075	254.762	791.444	800.619	493.559	660.886	453.646	615.401	613.856	333.028	290.555	524.353	583.575
ENSG00000172650	AGAP5	chr10	75434033	75457639	noDiffExp	protein_coding	1.38478	0	0	4.29681	3.36902	2.8111	2.73112	2.57272	8.54415	2.72076	0	17.7154	7.5901	0	7.76703	1.34871	4.93496	4.02303	3.15729	9.87432	0	5.85328	0	89.3098	0	5.53113	9.93622	5.54819	4.70717	3.51515	4.56559	1.61583	8.81341	2.10412	8.09112	5.16317	2.34746	6.56078	3.38773	1.0674	8.49222	3.29782	11.5904
ENSG00000084693	AGBL5	chr2	27265232	27293490	diffExp	protein_coding	0.848153	188.06	178.594	153.611	146.889	149.925	107.879	189.095	121.327	174.129	197.984	171.249	185.957	91.6914	186.409	159.147	165.815	152.07	180.492	138.24	174.56	160.74	99.4488	3473.31	81.6305	127.216	162.292	129.458	167.441	98.4242	128.978	109.876	125.15	193.579	152.996	136.824	115.612	93.1631	132.799	146.233	116.465	178.082	134.448
ENSG00000084693	AGBL5	chr2	27265232	27293490	diffExp	protein_coding	0.848153	188.06	178.594	153.611	146.889	149.925	107.879	189.095	121.327	174.129	197.984	171.249	185.957	91.6914	186.409	159.147	165.815	152.07	180.492	138.24	174.56	160.74	99.4488	3473.31	81.6305	127.216	162.292	129.458	167.441	98.4242	128.978	109.876	125.15	193.579	152.996	136.824	115.612	93.1631	132.799	146.233	116.465	178.082	134.448
ENSG00000006530	AGK	chr7	141250989	141355044	diffExp	protein_coding	1.22477	168.147	150.813	193.356	161.039	244.565	196.641	169.156	165.757	187.732	138.885	225.576	230.233	145.628	128.156	180.727	190.489	184.657	200.488	207.978	205.91	207.566	154.424	4037.92	204.076	234.151	181.06	153.5	250.152	208.566	186.048	248.837	192.132	309.306	191.98	152.314	203.055	167.956	265.598	180.39	361.526	205.878	195.298
ENSG00000006530	AGK	chr7	141250989	141355044	diffExp	protein_coding	1.22477	168.147	150.813	193.356	161.039	244.565	196.641	169.156	165.757	187.732	138.885	225.576	230.233	145.628	128.156	180.727	190.489	184.657	200.488	207.978	205.91	207.566	154.424	4037.92	204.076	234.151	181.06	153.5	250.152	208.566	186.048	248.837	192.132	309.306	191.98	152.314	203.055	167.956	265.598	180.39	361.526	205.878	195.298
ENSG00000158669	AGPAT6	chr8	41434706	41482520	diffExp	protein_coding	1.31856	619.49	698.503	589.737	675.825	816.155	595.385	624.206	541.699	601.287	632.368	1025.13	542.692	757.803	654.372	648.728	594.169	573.282	624.617	590.608	631.978	611.893	652.285	14302.2	602.025	630.549	830.226	1207.66	977.746	824.303	636.33	1060.52	812.596	1137.28	720.11	529.225	849.192	625.899	1021.74	640.438	1034.23	907.371	1332.89
ENSG00000018510	AGPS	chr2	178257372	178408564	noDiffExp	protein_coding	0.961852	840.737	896.941	743.348	869.881	492.879	852.11	928.108	796.315	614.891	901.272	213.766	466.791	655.324	417.478	735.045	436.744	665.409	768.274	604.185	944.761	438.096	511.451	14793.8	846.917	243.37	469.21	170.145	403.472	1196.62	937.088	744.358	724.462	682.788	274.363	309.79	1051.66	493.371	1470.27	519.822	348.181	712.328	300.19
ENSG00000158467	AHCYL2	chr7	128864864	129070052	noDiffExp	protein_coding	1.02458	168.147	182.563	203.024	243.917	245.502	173.426	234.117	165.757	266.634	242.309	261.007	253.003	204.957	201.943	217.142	190.489	195.922	216.801	183.292	365.507	238.634	253.255	4907.35	163.261	232.307	263.862	266.313	264.946	152.03	211.729	158.351	155.116	113.623	274.363	183.293	194.839	305.733	201.909	172.918	243.241	233.203	261.363
ENSG00000135541	AHI1	chr6	135604670	135818914	noDiffExp	protein_coding	1.15912	411.519	432.595	557.511	353.073	535.982	294.961	345.066	507.523	492.457	419.609	934.191	537.632	604.085	444.662	520.601	681.024	547.937	369.403	959.66	482.356	705.996	280.433	11418.3	306.115	514.395	861.139	443.855	577.637	429.727	722.505	527.298	347.248	769.057	742.177	312.372	721.843	858.15	757.496	385.33	565.339	310.937	910.423
ENSG00000135541	AHI1	chr6	135604670	135818914	noDiffExp	protein_coding	1.15912	411.519	432.595	557.511	353.073	535.982	294.961	345.066	507.523	492.457	419.609	934.191	537.632	604.085	444.662	520.601	681.024	547.937	369.403	959.66	482.356	705.996	280.433	11418.3	306.115	514.395	861.139	443.855	577.637	429.727	722.505	527.298	347.248	769.057	742.177	312.372	721.843	858.15	757.496	385.33	565.339	310.937	910.423
ENSG00000124942	AHNAK	chr11	62201016	62323707	diffExp	protein_coding	0.442421	127394	140169	88036.2	164257	56518	113631	63026.5	52321	98077.9	125233	29256.4	81882	43256.8	90598.5	36281.6	38518.8	89286.3	107489	70681	138414	57800.3	28480.6	1.84061e+06	29142.1	37534.2	45770.6	28195.9	43024.2	28396.3	30911.3	18444.7	30036.1	49699.4	40324	46435	20761.5	31764.7	15786.1	27228.2	21362.2	36661.8	16241
ENSG00000106546	AHR	chr7	17338246	17385776	noDiffExp	protein_coding	1.11953	2325.3	3044.04	1933.56	2029.5	2181.41	2077.02	3107.84	3528.73	1890.93	2231.02	1329.83	1876.02	3934.64	1454.38	2937.48	2083.05	2713.13	1767.56	2708.03	1912.32	2007.68	718.996	49792.5	2285.66	1406.75	432.778	2868.41	2658.21	1910.19	4752.21	11089.4	364.875	2054.68	1126.87	1574.77	5562.3	3544.14	1539.38	1543.45	2723.58	1663.51	964.318
ENSG00000063438	AHRR	chr5	304291	438406	noDiffExp	protein_coding	3.12484	48.6742	7.93753	3.22261	3.36902	17.8036	5.46225	6.11021	11.9618	2.72076	70.9198	36.6118	150.537	0	5.82527	62.0405	36.0252	30.1727	6.84079	25.3029	0.71249	13.9578	16.6777	562.886	10.2038	35.0305	9.93622	49.9337	14.794	59.7575	9.70189	21.5444	8.81341	64.1758	35.3067	49.0501	5.28178	9.1851	14.906	66.1786	58.839	4.24005	19.7036
ENSG00000129221	AIPL1	chr17	6297013	6338519	noDiffExp	protein_coding	1.5538	2.21247	0	1.0742	0	1.87406	0	0.64318	0	2.72076	2.95499	2.36205	1.26502	0	0	21.5793	0	1.60921	0	0.617145	0	0	0	38.9124	0	0	4.4161	5.54819	1.34491	4.10101	1.1414	0.538609	3.52536	0	1.47111	2.58159	0	0	6.77545	20.2805	0	0	0
ENSG00000155085	AK9	chr6	109814059	110012420	noDiffExp	protein_coding	1.07774	103.986	51.594	108.494	94.3325	155.547	105.148	103.23	85.4415	138.759	67.9648	173.611	140.417	129.447	128.156	144.312	157.425	101.783	115.767	162.926	178.122	158.039	75.9764	2680.48	30.6115	125.372	89.426	51.7831	99.523	166.091	154.659	71.635	82.846	113.623	203.014	165.221	86.8559	157.459	203.941	182.525	119.498	71.6097	123.437
ENSG00000121057	AKAP1	chr17	55162453	55198710	diffExp	protein_coding	0.670075	1199.16	908.847	795.984	687.28	830.21	931.313	594.298	522.902	1605.25	859.902	1044.03	762.805	663.415	669.906	709.42	717.049	738.628	1353.95	567.156	865.675	797.847	785.707	18610.7	183.669	619.486	268.278	1387.05	714.817	490.363	426.312	257.994	537.618	492.365	487.674	402.727	295.193	366.092	933.657	431.228	562.306	569.109	543.588
ENSG00000170776	AKAP13	chr15	85923802	86292586	noDiffExp	protein_coding	0.834609	3949.25	3385.36	2063.54	2861.64	3864.32	2601.39	2412.57	2312.05	3615.89	3209.12	3946.99	2684.37	2912.55	2040.79	1866.61	2122.03	3032.56	2621.6	3173.36	1988.56	2690.26	1170.53	60525.3	1979.54	2221.67	1972.89	3195.76	2644.08	1852.19	2251.98	1571.66	2601.72	2399.75	3175.4	2269.21	1493.57	1401.38	1175.54	2012.04	2624.1	2310.83	2930.62
ENSG00000170776	AKAP13	chr15	85923802	86292586	noDiffExp	protein_coding	0.834609	3949.25	3385.36	2063.54	2861.64	3864.32	2601.39	2412.57	2312.05	3615.89	3209.12	3946.99	2684.37	2912.55	2040.79	1866.61	2122.03	3032.56	2621.6	3173.36	1988.56	2690.26	1170.53	60525.3	1979.54	2221.67	1972.89	3195.76	2644.08	1852.19	2251.98	1571.66	2601.72	2399.75	3175.4	2269.21	1493.57	1401.38	1175.54	2012.04	2624.1	2310.83	2930.62
ENSG00000170776	AKAP13	chr15	85923802	86292586	noDiffExp	protein_coding	0.834609	3949.25	3385.36	2063.54	2861.64	3864.32	2601.39	2412.57	2312.05	3615.89	3209.12	3946.99	2684.37	2912.55	2040.79	1866.61	2122.03	3032.56	2621.6	3173.36	1988.56	2690.26	1170.53	60525.3	1979.54	2221.67	1972.89	3195.76	2644.08	1852.19	2251.98	1571.66	2601.72	2399.75	3175.4	2269.21	1493.57	1401.38	1175.54	2012.04	2624.1	2310.83	2930.62
ENSG00000241978	AKAP2	chr9	112542769	112934792	diffExp	protein_coding	0.58519	53.0992	47.6252	24.7066	35.0378	19.6777	17.7523	21.8681	25.6324	95.2265	32.5049	44.879	50.6007	24.2713	15.5341	6.74353	14.8049	19.3105	40.5185	72.2059	49.8743	33.3187	8.64772	753.84	20.4076	20.2808	5.52012	1.8494	22.8634	12.303	28.535	15.0811	21.1522	10.5206	24.2734	7.74476	8.2161	14.4337	6.09791	5.33698	21.8371	10.3646	13.3289
ENSG00000151320	AKAP6	chr14	32798479	33300567	diffExp	protein_coding	0.798319	219.034	83.3441	178.318	126.001	453.524	314.079	104.838	194.807	195.895	248.219	262.188	235.293	253.5	93.2043	229.28	195.424	209.6	185.228	204.275	153.185	259.796	47.5625	4446.59	193.873	114.31	52.9932	268.163	106.248	103.697	126.695	104.49	135.726	84.165	110.334	98.1002	44.6017	41.989	84.0156	103.537	87.3485	55.5918	75.9169
ENSG00000151320	AKAP6	chr14	32798479	33300567	diffExp	protein_coding	0.798319	219.034	83.3441	178.318	126.001	453.524	314.079	104.838	194.807	195.895	248.219	262.188	235.293	253.5	93.2043	229.28	195.424	209.6	185.228	204.275	153.185	259.796	47.5625	4446.59	193.873	114.31	52.9932	268.163	106.248	103.697	126.695	104.49	135.726	84.165	110.334	98.1002	44.6017	41.989	84.0156	103.537	87.3485	55.5918	75.9169
ENSG00000118507	AKAP7	chr6	131456806	131604675	diffExp	protein_coding	0.672594	185.847	130.969	157.908	173.841	148.051	161.136	83.2918	124.745	209.498	127.065	85.0338	129.032	177.989	67.9615	94.4095	67.1154	99.3688	142.604	145.029	195.222	125.62	117.98	2949.72	102.038	106.935	71.7616	53.6325	75.3147	54.4848	98.1603	103.952	81.0834	44.1866	89.7379	72.2844	122.655	125.967	47.4282	44.8306	84.9222	57.0051	86.3482
ENSG00000105127	AKAP8	chr19	15464196	15490609	noDiffExp	protein_coding	1.21128	261.071	182.563	266.402	292.431	272.676	221.221	219.324	254.616	321.049	212.759	527.918	246.678	245.409	236.894	281.88	297.084	256.267	260.476	331.407	226.572	329.585	221.752	5966.04	367.337	352.149	378.68	438.307	266.291	303.182	256.815	229.447	341.96	312.462	1049.64	291.719	239.441	224.379	303.54	213.479	335.443	274.661	318.735
ENSG00000011243	AKAP8L	chr19	15490859	15529952	diffExp	protein_coding	1.57363	227.884	134.938	207.321	250.655	319.528	230.78	221.254	290.501	424.438	218.669	682.633	350.41	237.319	324.273	365.5	488.067	273.164	335.725	324.618	207.335	308.873	209.398	6633.28	244.892	591.831	421.737	671.331	306.638	627.454	221.431	186.897	521.754	485.001	2002.92	327.861	181.341	328.039	416.69	296.736	414.906	517.757	517.51
ENSG00000162641	AKNAD1	chr1	109358520	109506106	noDiffExp	protein_coding	4.64039	2.21247	0	11.8162	2.02141	8.43329	1.36556	1.60795	5.12649	2.72076	2.95499	8.26718	3.79505	2.69681	1.94176	18.8819	4.93496	9.65527	5.78836	4.32001	4.27494	4.05227	0.617694	107.485	0	3.68742	2.20805	5.54819	15.4664	10.8384	6.84839	12.9266	0	1.05206	14.7111	7.74476	4.69491	2.62431	13.5509	17.0783	6.67246	5.6534	1.73855
ENSG00000151632	AKR1C2	chr10	5029967	5060223	diffExp	protein_coding	0.144943	1617.31	2718.6	1412.58	1684.51	344.828	1719.24	432.217	765.556	1393.03	2511.74	53.1461	722.325	558.239	984.471	164.542	53.791	355.233	2062.76	636.276	2557.13	1239.09	630.666	24617.3	91.8344	77.4358	2.20805	1.8494	240.066	45.9899	41.0903	475.592	24.6775	55.7593	25.7445	10.3263	6.45551	11.8094	8.80809	33.0893	35.1821	103.646	15.647
ENSG00000142208	AKT1	chr14	105235686	105262088	noDiffExp	protein_coding	1.17708	856.224	686.596	567.179	798.458	388.868	554.418	694.313	608.343	832.552	821.487	754.675	622.388	326.314	939.81	775.507	822.658	592.592	823.526	558.516	820.788	529.047	696.141	15070.4	724.471	868.387	949.461	991.277	944.123	1467.58	372.096	402.88	895.442	902.669	640.67	869.994	302.235	540.609	983.796	669.257	766.12	888.997	800.894
ENSG00000117020	AKT3	chr1	243651535	244014381	diffExp	protein_coding	0.550645	1141.63	1039.82	885.142	1102.34	833.959	1122.49	890.804	613.47	903.292	853.992	681.452	999.363	714.654	660.197	660.866	554.196	1419.32	1017.7	1076.92	1050.21	1053.59	194.574	19470	387.745	599.206	218.597	214.53	493.58	354.151	579.26	508.986	255.589	538.656	617.132	361.422	611.512	181.078	302.185	452.576	551.388	408.929	231.228
ENSG00000269709	AL109659.1	chr1	48569306	48569878	noDiffExp	protein_coding	1.79219	0	0	1.0742	0	4.68516	0	0	0	5.44152	0	3.54308	5.06007	0	0	35.0664	3.45447	2.01151	0	1.23429	0	0	0	61.5707	0	1.84371	0	0	0	4.9798	4.56559	1.07722	5.28805	0	2.20667	7.74476	0	0	10.8407	23.4827	1.81976	0	1.73855
ENSG00000267918	AL117190.2	chr14	101295066	101295537	noDiffExp	protein_coding	1.16628	6.6374	7.93753	3.22261	3.36902	6.55922	2.73112	2.25113	1.70883	0	0	3.54308	2.53003	2.69681	3.88351	4.04612	0.493496	1.60921	2.63107	3.08572	2.84996	3.15177	1.23539	66.173	0	3.68742	3.31207	1.8494	5.37962	2.92929	1.7121	1.61583	5.28805	0	5.1489	7.74476	1.17373	1.31216	6.77545	1.0674	2.42635	2.8267	4.63615
ENSG00000268628	AL121761.2	chr20	19738296	19738679	noDiffExp	protein_coding	1.92564	0	0	0	0	0	0	0.96477	0	0	0	4.7241	0	0	1.94176	0	2.46748	0.804606	1.05243	0	0	1.80101	1.23539	14.9915	0	1.84371	0	0	0	1.17172	1.7121	0	0	1.05206	1.47111	0	1.76059	5.24863	0.677545	4.26958	1.21317	3.29782	1.73855
ENSG00000268466	AL132989.1	chr14	58754751	58755865	noDiffExp	protein_coding	1.15046	2.21247	7.93753	2.1484	4.04282	25.2999	8.19337	3.2159	5.12649	8.16227	11.82	5.90513	0	13.484	3.88351	4.04612	4.93496	8.04606	4.73593	8.02288	4.27494	4.05227	6.17694	145.722	10.2038	1.84371	3.31207	3.69879	6.05207	3.51515	6.27769	6.46331	8.81341	7.36443	3.67778	2.58159	4.10805	5.24863	4.06527	6.40438	2.42635	4.24005	7.53374
ENSG00000203630	AL136531.1	chr20	1316228	1317555	noDiffExp	protein_coding	1.90752	0	0	5.37101	5.39043	6.55922	2.73112	0.64318	8.54415	5.44152	5.90998	11.8103	6.32508	2.69681	3.88351	5.39483	0.986992	1.60921	3.15729	9.87432	0	1.80101	0	88.1299	0	3.68742	6.62415	1.8494	4.70717	2.63636	7.41909	2.15444	8.81341	6.31237	1.47111	0	1.76059	2.62431	6.77545	5.33698	4.24611	0.942233	4.05663
ENSG00000234237	AL162431.1	chr1	180941695	180949868	diffExp	protein_coding	1.97854	0	0	0	3.36902	3.74813	1.36556	0.64318	0	0	2.95499	0	0	2.69681	0	4.04612	1.48049	2.41382	1.05243	0.617145	2.84996	1.80101	1.23539	30.274	10.2038	1.84371	3.31207	0	3.36226	2.34343	1.7121	5.38609	3.52536	5.26031	0	7.74476	2.34746	2.62431	1.35509	10.674	2.42635	3.76893	0
ENSG00000203301	AL590822.1	chr1	2143360	2145620	diffExp	protein_coding	0.957802	8.84986	7.93753	9.66782	7.41184	4.68516	1.36556	1.92954	13.6706	10.883	2.95499	4.7241	2.53003	13.484	1.94176	8.09224	4.44146	3.21842	6.31458	5.5543	5.69992	3.60202	0	128.959	10.2038	1.84371	2.20805	0	0	2.34343	6.27769	4.30887	0	0	2.20667	0	2.34746	2.62431	1.35509	13.8761	0	3.29782	4.63615
ENSG00000213121	AL590867.1	chr6	153552455	153668623	noDiffExp	protein_coding	1.21229	4.42493	0	0	1.34761	3.74813	0	0.32159	0	5.44152	0	0	2.53003	0	0	5.39483	0	0	1.05243	0	0	0	0.617694	24.8788	0	0	0	1.8494	0.672453	0.585858	0	0	0	0	0	2.58159	0	0	0.677545	1.0674	0	0	0
ENSG00000231360	AL592284.1	chr1	144339738	144521058	diffExp	protein_coding	0.734522	4.42493	3.96877	6.44521	2.69522	1.87406	5.46225	1.60795	0	2.72076	0	8.26718	5.06007	2.69681	1.94176	2.69741	0	1.60921	5.78836	2.46858	3.56245	0.900505	0	64.1915	0	1.84371	0	0	0.672453	1.46465	1.7121	1.07722	3.52536	1.05206	2.20667	0	1.17373	1.31216	0	0	2.42635	4.24005	1.15904
ENSG00000231360	AL592284.1	chr1	144339738	144521058	diffExp	protein_coding	0.734522	4.42493	3.96877	6.44521	2.69522	1.87406	5.46225	1.60795	0	2.72076	0	8.26718	5.06007	2.69681	1.94176	2.69741	0	1.60921	5.78836	2.46858	3.56245	0.900505	0	64.1915	0	1.84371	0	0	0.672453	1.46465	1.7121	1.07722	3.52536	1.05206	2.20667	0	1.17373	1.31216	0	0	2.42635	4.24005	1.15904
ENSG00000268923	AL645922.1	chr6	31973945	31974881	noDiffExp	protein_coding	1.13522	4.42493	7.93753	0	1.34761	0	4.09668	2.25113	1.70883	0	0	0	2.53003	2.69681	1.94176	0	1.97398	2.01151	1.05243	1.23429	0	0.900505	2.47078	38.5788	0	0	3.31207	1.8494	0.672453	2.92929	1.1414	2.15444	1.76268	3.15619	5.1489	5.16317	0.586864	1.31216	2.03264	4.26958	1.21317	2.35558	1.73855
ENSG00000269831	AL669831.1	chr1	738532	739137	noDiffExp	protein_coding	2.15983	0	0	1.0742	0.673804	0.937032	1.36556	1.28636	3.41766	5.44152	0	3.54308	6.32508	2.69681	1.94176	1.34871	1.48049	4.02303	1.05243	8.64003	0.71249	1.35076	0.617694	47.9285	0	9.21855	3.31207	3.69879	2.68981	3.22222	3.42419	1.07722	0	1.05206	0.735557	2.58159	3.52119	1.31216	5.42036	2.13479	5.45928	1.41335	4.05663
ENSG00000165092	ALDH1A1	chr9	75515578	75695358	diffExp	protein_coding	0.430842	1542.09	1845.48	1438.36	1944.6	818.966	1879.01	901.417	1016.75	1052.93	945.597	98.0251	1225.8	1356.49	390.293	512.509	341.499	1458.35	1598.64	812.78	2752.35	792.895	671.434	25396.3	377.541	258.119	57.4093	210.831	394.057	176.929	622.633	547.765	133.964	136.768	375.134	147.15	603.296	90.5388	80.6279	235.895	360.919	251.105	89.8253
ENSG00000128918	ALDH1A2	chr15	58245622	58790065	diffExp	protein_coding	0.300771	170.36	83.3441	117.088	200.12	222.077	143.384	115.129	114.492	179.57	135.93	162.981	84.7561	78.2074	99.0296	144.312	79.4528	232.129	117.346	90.7203	168.148	64.8364	99.4488	2902.86	61.2229	29.4994	3.31207	16.6446	57.8309	25.1919	36.5247	32.3165	14.1015	8.4165	42.6623	25.8159	41.6674	6.56078	13.5509	72.5829	57.0192	21.6714	19.7036
ENSG00000128918	ALDH1A2	chr15	58245622	58790065	diffExp	protein_coding	0.300771	170.36	83.3441	117.088	200.12	222.077	143.384	115.129	114.492	179.57	135.93	162.981	84.7561	78.2074	99.0296	144.312	79.4528	232.129	117.346	90.7203	168.148	64.8364	99.4488	2902.86	61.2229	29.4994	3.31207	16.6446	57.8309	25.1919	36.5247	32.3165	14.1015	8.4165	42.6623	25.8159	41.6674	6.56078	13.5509	72.5829	57.0192	21.6714	19.7036
ENSG00000128918	ALDH1A2	chr15	58245622	58790065	diffExp	protein_coding	0.300771	170.36	83.3441	117.088	200.12	222.077	143.384	115.129	114.492	179.57	135.93	162.981	84.7561	78.2074	99.0296	144.312	79.4528	232.129	117.346	90.7203	168.148	64.8364	99.4488	2902.86	61.2229	29.4994	3.31207	16.6446	57.8309	25.1919	36.5247	32.3165	14.1015	8.4165	42.6623	25.8159	41.6674	6.56078	13.5509	72.5829	57.0192	21.6714	19.7036
ENSG00000128918	ALDH1A2	chr15	58245622	58790065	diffExp	protein_coding	0.300771	170.36	83.3441	117.088	200.12	222.077	143.384	115.129	114.492	179.57	135.93	162.981	84.7561	78.2074	99.0296	144.312	79.4528	232.129	117.346	90.7203	168.148	64.8364	99.4488	2902.86	61.2229	29.4994	3.31207	16.6446	57.8309	25.1919	36.5247	32.3165	14.1015	8.4165	42.6623	25.8159	41.6674	6.56078	13.5509	72.5829	57.0192	21.6714	19.7036
ENSG00000184254	ALDH1A3	chr15	101417919	101456831	diffExp	protein_coding	0.769161	148.235	293.689	316.89	169.799	684.033	507.989	385.586	393.031	342.815	366.419	707.434	326.374	342.495	229.127	393.822	563.572	513.339	378.875	538.767	131.098	852.778	37.0617	8623.23	214.28	274.713	41.9529	199.735	482.149	135.626	438.868	149.195	58.1685	287.213	196.394	160.058	193.665	157.459	418.723	191.064	188.649	411.756	155.311
ENSG00000144908	ALDH1L1	chr3	125822412	125916837	diffExp	protein_coding	0.223235	1031.01	527.846	425.384	809.238	183.658	427.421	214.822	304.172	1145.44	1037.2	48.422	279.569	266.984	289.322	165.891	37.5057	215.232	1101.89	288.824	1363.71	144.981	284.139	10592.7	51.0191	16.5934	3.31207	7.39759	114.317	29	33.6713	29.6235	8.81341	26.3016	27.9512	18.0711	3.52119	5.24863	16.9386	78.9873	45.494	37.2182	11.5904
ENSG00000072210	ALDH3A2	chr17	19551449	19580911	diffExp	protein_coding	0.510444	1473.5	1754.19	1286.89	1606.35	610.008	1484.37	1203.39	798.024	1107.35	1876.42	453.514	1117.01	892.643	965.053	465.304	804.398	922.078	1637.05	787.477	2164.54	746.068	1025.99	25181.6	857.121	381.648	133.587	525.229	590.413	215.889	1002.15	546.15	341.96	492.365	377.341	632.488	319.254	196.824	314.381	549.709	385.789	1488.73	512.294
ENSG00000006534	ALDH3B1	chr11	67776048	67796744	noDiffExp	protein_coding	1.63781	39.8244	43.6564	55.8585	88.9421	29.048	57.3536	63.0316	114.492	48.9736	65.0098	72.0425	45.5406	45.8457	221.36	75.5276	37.9992	47.0694	55.2526	32.7087	41.3244	28.3659	23.4724	1332.7	30.6115	40.5616	28.7046	884.012	41.6921	101.061	41.661	50.0906	82.846	165.174	29.4223	59.3765	21.714	89.2267	25.0692	84.3243	38.8216	64.543	58.5313
ENSG00000143149	ALDH9A1	chr1	165631453	165668100	diffExp	protein_coding	0.750895	1413.77	1452.57	1284.75	1433.18	749.626	1074.7	978.276	989.413	1295.08	1580.92	350.764	939.908	709.26	1149.52	868.567	493.002	734.203	1489.19	896.094	1818.27	530.848	1145.82	23377.7	744.879	578.925	1006.87	477.144	1010.02	402.778	615.214	553.69	971.238	530.239	522.981	567.949	1180.18	780.733	1022.42	627.629	613.26	663.332	617.766
ENSG00000143149	ALDH9A1	chr1	165631453	165668100	diffExp	protein_coding	0.750895	1413.77	1452.57	1284.75	1433.18	749.626	1074.7	978.276	989.413	1295.08	1580.92	350.764	939.908	709.26	1149.52	868.567	493.002	734.203	1489.19	896.094	1818.27	530.848	1145.82	23377.7	744.879	578.925	1006.87	477.144	1010.02	402.778	615.214	553.69	971.238	530.239	522.981	567.949	1180.18	780.733	1022.42	627.629	613.26	663.332	617.766
ENSG00000182858	ALG12	chr22	50293877	50312106	noDiffExp	protein_coding	1.10236	126.111	150.813	110.643	130.718	187.406	139.287	188.13	133.289	171.408	100.47	213.766	166.982	118.66	213.593	122.732	179.139	162.53	171.546	145.646	125.398	141.83	174.807	3374.9	91.8344	147.497	195.412	249.669	141.215	111.313	139.821	123.88	178.031	159.913	168.443	219.435	127.35	170.58	193.1	89.6613	154.68	115.424	267.158
ENSG00000189366	ALG1L	chr3	125648118	125655882	diffExp	protein_coding	2.29962	0	0	0	0	3.74813	0	0.96477	1.70883	0	0	4.7241	3.79505	2.69681	1.94176	18.8819	5.42845	0.804606	0.526215	4.93716	4.98743	2.25126	46.3271	103.724	0	1.84371	0	0	0	20.505	3.42419	3.23165	63.4565	0	5.88445	0	4.69491	0	6.77545	16.0109	2.42635	1.88447	0
ENSG00000171094	ALK	chr2	29415640	30144432	noDiffExp	protein_coding	1.95373	4.42493	7.93753	11.8162	0.673804	19.6777	8.19337	2.89431	6.83532	13.6038	11.82	44.879	1.26502	24.2713	7.76703	59.3431	6.90894	4.42533	22.6272	11.1086	7.83739	42.774	0	321.084	0	18.4371	1.10402	1.8494	2.01736	11.4242	19.4038	2.69305	5.28805	2.10412	11.7689	15.4895	1.76059	7.87294	7.453	50.1676	5.45928	2.8267	0
ENSG00000171094	ALK	chr2	29415640	30144432	noDiffExp	protein_coding	1.95373	4.42493	7.93753	11.8162	0.673804	19.6777	8.19337	2.89431	6.83532	13.6038	11.82	44.879	1.26502	24.2713	7.76703	59.3431	6.90894	4.42533	22.6272	11.1086	7.83739	42.774	0	321.084	0	18.4371	1.10402	1.8494	2.01736	11.4242	19.4038	2.69305	5.28805	2.10412	11.7689	15.4895	1.76059	7.87294	7.453	50.1676	5.45928	2.8267	0
ENSG00000166199	ALKBH3	chr11	43902361	43941816	noDiffExp	protein_coding	0.881698	84.0737	150.813	161.13	129.37	157.421	120.169	111.913	150.377	149.642	121.155	157.076	188.488	175.292	104.855	93.0608	141.14	135.174	153.129	151.2	133.236	149.934	67.9464	2986.6	81.6305	92.1855	147.939	133.157	138.525	150.859	123.271	208.98	183.319	135.716	119.16	134.242	73.358	89.2267	127.379	137.694	105.546	55.5918	22.0217
ENSG00000091542	ALKBH5	chr17	18086392	18113268	noDiffExp	protein_coding	0.952027	774.363	762.003	525.285	722.992	431.035	722.382	689.167	469.928	707.397	794.892	263.369	522.452	326.314	588.352	573.2	508.301	722.938	685.658	436.321	684.703	463.76	393.471	12768.3	499.987	320.805	862.243	967.235	589.068	291.757	362.965	282.231	798.495	637.55	518.568	862.249	365.616	198.136	563.04	404.543	425.218	899.362	475.784
ENSG00000012779	ALOX5	chr10	45869661	45941561	noDiffExp	protein_coding	1.6176	68.5864	138.907	52.6359	72.097	110.57	75.1059	161.438	80.315	51.6944	82.7397	244.472	107.526	105.175	102.913	56.6457	129.789	76.8399	54.7263	99.3603	43.4619	99.9561	15.4424	2030.4	142.853	138.278	44.161	94.3192	116.334	116.879	119.276	144.347	155.116	67.332	155.938	309.79	99.7669	80.0416	46.0731	98.2004	158.319	122.019	154.731
ENSG00000198796	ALPK2	chr18	56148479	56296189	noDiffExp	protein_coding	5.43157	17.6997	7.93753	11.8162	70.7494	22.4888	30.0424	30.8726	34.1766	59.8567	56.1448	5.90513	30.3604	2.69681	5.82527	71.4815	2.96097	20.1151	28.9418	25.3029	61.9866	2.25126	1.23539	600.848	30.6115	36.8742	13.2483	49.9337	59.1758	59.7575	20.5452	48.4748	21.1522	68.384	7.35557	54.2133	11.1504	17.058	29.1344	91.7961	39.4282	45.6983	58.5313
ENSG00000156150	ALX3	chr1	110602616	110613322	noDiffExp	protein_coding	2.48423	0	0	5.37101	0	0.937032	0	0.32159	5.12649	0	0	2.36205	0	0	0	4.04612	0	0.402303	1.05243	2.46858	4.27494	7.65429	0.617694	34.6345	0	0	0	0	2.01736	3.51515	0.570699	1.61583	0	0	0	7.74476	0	1.31216	2.03264	8.53917	0	0	0
ENSG00000166025	AMOTL1	chr11	94439597	94609918	diffExp	protein_coding	0.412655	1765.55	1412.88	1115.02	1651.49	1367.13	1467.98	917.496	821.947	1627.01	1397.71	961.355	1480.07	806.345	933.985	712.117	987.485	1553.29	1456.56	1126.91	1747.74	1150.4	268.697	26729.2	397.949	510.708	213.077	440.156	726.921	279.161	507.352	493.904	211.522	410.304	840.741	552.459	527.004	232.252	132.799	556.113	613.26	562.984	241.08
ENSG00000196704	AMZ2	chr17	66243715	66253297	noDiffExp	protein_coding	1.00597	427.006	357.189	345.893	369.918	254.873	342.756	352.784	341.766	361.861	381.194	181.878	277.039	396.431	246.603	299.413	288.202	282.417	446.756	243.155	502.305	231.43	822.151	7753.02	275.503	247.057	290.358	521.53	343.623	184.252	283.637	408.804	285.554	340.868	259.652	317.535	304.583	233.564	361.809	314.882	278.423	429.187	490.272
ENSG00000089053	ANAPC5	chr12	121746048	121837699	noDiffExp	protein_coding	1.21204	741.176	956.473	1012.97	886.726	1224.7	785.198	883.729	1336.31	759.091	765.343	1593.2	1179	1480.55	893.208	798.435	1191.79	1033.52	951.923	1150.36	887.762	1258.91	1140.88	22911.2	1336.7	1358.81	1112.86	1368.55	1088.7	1454.69	1254.97	1174.71	983.576	1090.99	1358.57	931.952	1399.67	1258.36	1306.31	910.489	1363	1127.38	1114.99
ENSG00000214274	ANG	chr14	21152336	21167130	diffExp	protein_coding	0.709805	88.4986	103.188	64.4521	86.9207	47.7886	62.8158	49.5248	27.3413	163.245	79.7847	20.0774	63.2508	16.1808	23.3011	62.0405	34.0512	59.9431	76.8274	37.6458	66.2615	36.4705	37.6793	1307.29	51.0191	14.7497	59.6173	44.3855	41.6921	16.404	39.9489	40.9343	40.5417	15.7809	13.24	23.2343	22.3008	57.7349	31.8446	29.8871	33.3623	19.3158	29.5554
ENSG00000167772	ANGPTL4	chr19	8428173	8439257	diffExp	protein_coding	0.213646	590.728	809.628	153.611	545.107	294.228	614.503	207.425	712.582	1382.15	806.712	64.9564	469.321	164.505	735.926	151.055	212.697	255.462	745.646	358.561	568.567	280.958	182.837	10307.2	51.0191	64.5298	20.9765	92.4699	207.115	45.1111	49.6508	91.0249	29.9656	194.631	54.4312	25.8159	12.3241	35.4282	9.48563	36.2915	88.5617	100.348	41.7253
ENSG00000029534	ANK1	chr8	41510739	41754280	noDiffExp	protein_coding	1.20809	24.3371	15.8751	17.1872	47.8401	24.3628	28.6768	28.6215	23.9236	16.3245	23.6399	15.3533	30.3604	13.484	13.5923	95.7582	12.3374	24.9428	20.5224	19.7486	13.5373	5.40303	147.629	663.457	30.6115	9.21855	3.31207	16.6446	16.1389	36.0303	24.5401	10.7722	19.3895	7.36443	8.09112	43.8869	16.4322	1.31216	16.2611	93.9308	13.3449	12.249	16.2265
ENSG00000145362	ANK2	chr4	113739265	114304896	diffExp	protein_coding	0.435073	2258.93	2976.57	1043.05	1563.9	1068.22	1590.88	1426.89	1250.86	3667.58	2559.02	594.056	1598.98	577.117	842.723	832.152	459.445	1915.77	1580.75	2895.64	1925.86	681.682	317.495	33627.6	336.726	370.586	202.036	175.693	1000.61	242.545	1289.21	671.107	248.538	407.148	869.428	216.853	234.746	129.904	105.02	309.545	432.497	349.569	225.433
ENSG00000151150	ANK3	chr10	61786056	62493248	diffExp	protein_coding	2.76606	247.796	234.157	346.967	128.697	1159.11	126.997	478.526	367.398	318.329	197.984	1497.54	557.872	747.016	747.577	641.985	1562.41	530.638	324.675	686.265	132.523	944.63	126.627	12105.7	938.751	1318.25	109.298	950.59	636.14	1014.71	660.299	282.231	927.171	691.205	1942.61	1135.9	876.188	1485.36	1062.39	1505.03	771.579	944.118	1939.07
ENSG00000132623	ANKEF1	chr20	9966774	10037410	diffExp	protein_coding	1.84058	143.81	59.5315	69.8231	95.6801	105.885	66.9125	73.9657	54.6826	65.2982	59.0998	63.7754	73.371	64.7234	143.69	155.101	102.647	65.1731	116.82	61.0973	128.961	106.71	308.847	2185.6	163.261	112.466	276.006	183.09	159.371	154.374	73.6202	156.197	107.524	220.933	66.2001	111.008	171.364	165.332	209.362	162.244	60.6587	89.9833	254.408
ENSG00000185722	ANKFY1	chr17	4067201	4167274	noDiffExp	protein_coding	0.926181	891.623	908.847	650.966	1056.52	724.326	1366.93	775.996	727.962	919.616	901.272	788.925	722.325	582.51	753.402	814.619	864.111	1022.65	865.097	740.574	847.15	709.598	463.271	18098.3	948.955	612.112	650.27	876.614	779.373	836.313	602.088	512.756	1061.13	851.118	822.352	782.22	719.495	436.948	738.524	717.29	794.629	985.576	623.562
ENSG00000185722	ANKFY1	chr17	4067201	4167274	noDiffExp	protein_coding	0.926181	891.623	908.847	650.966	1056.52	724.326	1366.93	775.996	727.962	919.616	901.272	788.925	722.325	582.51	753.402	814.619	864.111	1022.65	865.097	740.574	847.15	709.598	463.271	18098.3	948.955	612.112	650.27	876.614	779.373	836.313	602.088	512.756	1061.13	851.118	822.352	782.22	719.495	436.948	738.524	717.29	794.629	985.576	623.562
ENSG00000167522	ANKRD11	chr16	89334038	89556969	noDiffExp	protein_coding	0.861285	1026.58	841.378	686.415	1061.24	760.87	864.4	455.05	717.709	1635.18	995.832	1990.03	804.551	652.627	594.178	482.837	1002.29	687.133	773.01	1090.49	884.912	1108.07	482.419	19597.2	448.968	735.64	978.166	954.289	606.552	846.565	482.811	553.69	1355.5	1561.26	812.055	604.091	509.985	384.462	382.813	415.217	1087	363.231	623.562
ENSG00000167522	ANKRD11	chr16	89334038	89556969	noDiffExp	protein_coding	0.861285	1026.58	841.378	686.415	1061.24	760.87	864.4	455.05	717.709	1635.18	995.832	1990.03	804.551	652.627	594.178	482.837	1002.29	687.133	773.01	1090.49	884.912	1108.07	482.419	19597.2	448.968	735.64	978.166	954.289	606.552	846.565	482.811	553.69	1355.5	1561.26	812.055	604.091	509.985	384.462	382.813	415.217	1087	363.231	623.562
ENSG00000101745	ANKRD12	chr18	9136226	9285983	noDiffExp	protein_coding	0.931195	1792.1	1881.2	1593.04	1735.04	1676.35	1959.58	1302.44	1355.1	2163	1651.84	1197.56	1324.47	1647.75	1159.23	1355.45	1506.64	1468.81	1606.01	2063.73	1935.12	1742.93	1437.99	35555.4	1265.27	1132.04	1585.38	610.301	1810.24	1212.14	1760.61	1836.66	1397.81	961.585	1664.57	1104.92	2457.79	1539.16	1634.24	1009.76	1667.51	1256.94	1830.12
ENSG00000198720	ANKRD13B	chr17	27916787	27941779	noDiffExp	protein_coding	0.945079	50.8867	123.032	35.4487	58.6209	49.6627	46.4291	60.7805	52.9737	133.317	47.2798	151.171	58.1908	45.8457	33.0099	97.1069	43.9211	60.3454	44.7283	59.2459	30.6371	53.58	41.3855	1377.6	20.4076	82.9669	25.3926	70.2771	76.6596	62.3939	34.2419	29.6235	47.5924	74.6964	78.7046	46.4685	38.1462	20.9945	100.277	64.0438	41.8545	35.8049	60.8494
ENSG00000132466	ANKRD17	chr4	73939093	74124515	noDiffExp	protein_coding	0.942329	2185.92	2008.2	1580.15	2066.56	2332.27	2365.15	1528.2	1416.62	1899.09	1923.7	2007.74	1664.76	1216.26	1937.87	1831.54	1982.87	1972.89	1837.02	1802.06	1970.75	1927.53	1699.28	41156.4	1724.45	1559.78	1582.07	2217.43	2145.8	2727.17	1129.98	961.956	2039.42	2032.58	2474.41	1683.19	1055.77	1268.86	1818.53	1790.02	1817.34	1884.94	2154.07
ENSG00000180071	ANKRD18A	chr9	38540566	38620657	noDiffExp	protein_coding	4.22003	8.84986	7.93753	51.5617	3.36902	112.444	4.09668	20.9033	25.6324	48.9736	26.5949	113.378	32.8904	24.2713	3.88351	87.666	93.2707	28.1612	14.734	49.9887	0	51.779	53.7394	864.126	10.2038	20.2808	162.292	201.584	48.4166	10.2525	43.9438	10.2336	19.3895	112.571	12.5045	41.3054	51.644	9.1851	107.052	32.0219	60.0521	1.88447	7.53374
ENSG00000206560	ANKRD28	chr3	15708743	15901278	noDiffExp	protein_coding	1.14948	933.66	1000.13	823.913	741.184	1101.01	518.913	856.394	779.226	867.922	842.172	931.829	779.25	954.67	662.139	1203.05	790.087	899.549	635.141	1064.57	783.026	732.111	659.697	18559.6	918.344	969.791	779.441	1131.83	1075.25	1239.68	1385.66	834.844	1103.44	751.172	1282.81	965.513	681.936	981.493	995.314	1065.26	792.809	596.905	780.611
ENSG00000206560	ANKRD28	chr3	15708743	15901278	noDiffExp	protein_coding	1.14948	933.66	1000.13	823.913	741.184	1101.01	518.913	856.394	779.226	867.922	842.172	931.829	779.25	954.67	662.139	1203.05	790.087	899.549	635.141	1064.57	783.026	732.111	659.697	18559.6	918.344	969.791	779.441	1131.83	1075.25	1239.68	1385.66	834.844	1103.44	751.172	1282.81	965.513	681.936	981.493	995.314	1065.26	792.809	596.905	780.611
ENSG00000154945	ANKRD40	chr17	48770551	48785285	diffExp	protein_coding	0.458785	2110.69	2266.17	1274	1858.35	605.323	1801.18	710.392	825.365	1278.76	2003.48	281.084	850.091	569.026	1143.69	569.154	392.329	877.02	1576.01	746.745	2228.67	629.903	1010.55	25608	357.134	368.742	411.801	355.084	517.116	346.828	378.944	328.013	423.044	514.458	309.669	387.238	249.417	289.987	345.548	297.803	319.671	694.426	603.278
ENSG00000137494	ANKRD42	chr11	82904781	82971736	diffExp	protein_coding	1.79457	59.7366	59.5315	109.569	97.0278	125.562	86.0304	151.469	66.6444	111.551	94.5597	144.085	80.9611	145.628	120.389	134.871	151.997	123.507	83.6682	120.343	136.798	124.27	83.3887	2411.59	173.465	110.623	250.614	650.988	131.128	132.404	204.881	95.3338	81.0834	170.434	203.014	196.2	154.932	123.343	192.423	109.942	138.908	252.519	212.104
ENSG00000065413	ANKRD44	chr2	197831741	198175897	noDiffExp	protein_coding	1.30007	269.921	293.689	239.547	226.398	386.057	273.112	262.739	348.601	185.012	206.849	302.342	287.159	280.468	188.35	307.505	190.983	204.37	226.272	331.407	270.034	226.927	70.4171	5578.16	306.115	228.62	145.731	245.97	343.623	270.081	309.89	378.104	378.977	159.913	225.08	234.924	286.39	384.462	232.398	234.827	620.539	282.67	238.762
ENSG00000065413	ANKRD44	chr2	197831741	198175897	noDiffExp	protein_coding	1.30007	269.921	293.689	239.547	226.398	386.057	273.112	262.739	348.601	185.012	206.849	302.342	287.159	280.468	188.35	307.505	190.983	204.37	226.272	331.407	270.034	226.927	70.4171	5578.16	306.115	228.62	145.731	245.97	343.623	270.081	309.89	378.104	378.977	159.913	225.08	234.924	286.39	384.462	232.398	234.827	620.539	282.67	238.762
ENSG00000065413	ANKRD44	chr2	197831741	198175897	noDiffExp	protein_coding	1.30007	269.921	293.689	239.547	226.398	386.057	273.112	262.739	348.601	185.012	206.849	302.342	287.159	280.468	188.35	307.505	190.983	204.37	226.272	331.407	270.034	226.927	70.4171	5578.16	306.115	228.62	145.731	245.97	343.623	270.081	309.89	378.104	378.977	159.913	225.08	234.924	286.39	384.462	232.398	234.827	620.539	282.67	238.762
ENSG00000183831	ANKRD45	chr1	173578700	173639001	noDiffExp	protein_coding	2.43157	0	3.96877	4.29681	5.39043	14.0555	8.19337	2.89431	8.54415	2.72076	2.95499	4.7241	8.85512	5.39361	0	39.1125	7.89593	8.04606	2.63107	3.08572	0	0.450253	1.23539	134.449	10.2038	0	3.31207	1.8494	2.68981	5.85858	7.41909	5.9247	12.3388	2.10412	2.20667	5.16317	2.34746	2.62431	10.8407	25.6175	0.606587	0.942233	0
ENSG00000183831	ANKRD45	chr1	173578700	173639001	noDiffExp	protein_coding	2.43157	0	3.96877	4.29681	5.39043	14.0555	8.19337	2.89431	8.54415	2.72076	2.95499	4.7241	8.85512	5.39361	0	39.1125	7.89593	8.04606	2.63107	3.08572	0	0.450253	1.23539	134.449	10.2038	0	3.31207	1.8494	2.68981	5.85858	7.41909	5.9247	12.3388	2.10412	2.20667	5.16317	2.34746	2.62431	10.8407	25.6175	0.606587	0.942233	0
ENSG00000164512	ANKRD55	chr5	55395507	55529186	noDiffExp	protein_coding	2.57746	11.0623	0	1.0742	2.69522	11.2444	0	2.89431	0	2.72076	8.86497	4.7241	1.26502	10.7872	1.94176	16.1845	3.45447	4.42533	1.05243	4.93716	1.42498	1.35076	1.23539	93.3393	20.4076	1.84371	2.20805	0	4.70717	4.9798	5.70699	4.84748	7.05073	1.05206	4.41334	5.16317	0.586864	0	6.77545	14.9435	18.1976	3.76893	3.47711
ENSG00000164512	ANKRD55	chr5	55395507	55529186	noDiffExp	protein_coding	2.57746	11.0623	0	1.0742	2.69522	11.2444	0	2.89431	0	2.72076	8.86497	4.7241	1.26502	10.7872	1.94176	16.1845	3.45447	4.42533	1.05243	4.93716	1.42498	1.35076	1.23539	93.3393	20.4076	1.84371	2.20805	0	4.70717	4.9798	5.70699	4.84748	7.05073	1.05206	4.41334	5.16317	0.586864	0	6.77545	14.9435	18.1976	3.76893	3.47711
ENSG00000135299	ANKRD6	chr6	90142889	90343553	noDiffExp	protein_coding	0.823768	139.385	138.907	164.353	156.322	263.306	158.405	150.182	218.73	160.525	156.615	275.179	234.028	231.925	130.098	120.035	187.528	195.117	196.278	239.452	199.497	204.865	63.6225	3984.36	163.261	132.747	86.1139	88.7711	137.18	67.0808	155.801	168.585	75.7953	131.508	219.196	85.1923	272.892	183.702	132.799	206.007	174.697	133.326	156.47
ENSG00000235098	ANKRD65	chr1	1353800	1357149	diffExp	protein_coding	0.504809	53.0992	63.5003	60.1553	76.8136	59.033	47.7947	45.6658	42.7207	81.6227	59.0998	46.06	77.166	40.4521	56.311	20.2306	78.4658	64.7708	76.3012	60.4802	86.9237	71.1399	17.2954	1285.1	20.4076	38.7179	29.8087	16.6446	22.8634	12.0101	19.4038	59.7856	19.3895	17.8851	30.1578	33.5606	24.0614	14.4337	7.453	40.561	37.6084	18.8447	51.5771
ENSG00000185046	ANKS1B	chr12	99120235	100378432	diffExp	protein_coding	2.64785	154.873	103.188	316.89	126.001	352.324	116.073	211.606	199.933	187.732	138.885	590.513	180.897	331.707	258.254	262.998	783.671	187.875	139.447	311.658	91.1987	277.356	334.173	5657.25	428.56	567.863	1104.02	660.235	203.753	533.131	476.534	353.328	969.475	654.383	599.479	291.719	492.379	572.1	341.483	379.993	301.474	201.167	645.004
ENSG00000185046	ANKS1B	chr12	99120235	100378432	diffExp	protein_coding	2.64785	154.873	103.188	316.89	126.001	352.324	116.073	211.606	199.933	187.732	138.885	590.513	180.897	331.707	258.254	262.998	783.671	187.875	139.447	311.658	91.1987	277.356	334.173	5657.25	428.56	567.863	1104.02	660.235	203.753	533.131	476.534	353.328	969.475	654.383	599.479	291.719	492.379	572.1	341.483	379.993	301.474	201.167	645.004
ENSG00000185046	ANKS1B	chr12	99120235	100378432	diffExp	protein_coding	2.64785	154.873	103.188	316.89	126.001	352.324	116.073	211.606	199.933	187.732	138.885	590.513	180.897	331.707	258.254	262.998	783.671	187.875	139.447	311.658	91.1987	277.356	334.173	5657.25	428.56	567.863	1104.02	660.235	203.753	533.131	476.534	353.328	969.475	654.383	599.479	291.719	492.379	572.1	341.483	379.993	301.474	201.167	645.004
ENSG00000131620	ANO1	chr11	69924408	70035634	noDiffExp	protein_coding	1.34163	511.079	269.876	431.829	149.584	1669.79	303.155	583.364	592.964	478.853	466.889	2046.72	855.151	868.372	1374.76	219.839	1810.64	1214.55	503.061	920.163	260.771	1331.4	672.669	17535.5	591.821	713.516	209.765	632.494	420.283	239.616	590.674	313.47	636.328	734.339	1660.89	454.359	327.47	1758.29	848.287	432.295	683.017	557.331	1107.46
ENSG00000047617	ANO2	chr12	5641035	6055398	diffExp	protein_coding	0.844977	455.768	452.439	310.444	450.101	325.15	460.194	350.855	278.539	672.027	446.204	367.299	428.841	231.925	479.614	424.843	304.98	385.004	444.125	495.567	510.855	376.411	332.319	8983.51	387.745	320.805	346.664	388.373	473.407	443.202	222.002	210.058	497.076	417.669	371.456	392.401	197.186	225.691	308.283	350.106	309.359	427.303	249.193
ENSG00000177119	ANO6	chr12	45609770	45834187	diffExp	protein_coding	0.455248	5717.01	5278.46	2701.62	4225.42	1904.05	3835.86	2060.1	2165.09	4083.86	4367.48	532.642	2521.18	1647.75	2438.85	1236.76	1393.14	2256.92	5103.23	1847.11	6086.8	1449.81	1926.59	64779.7	867.325	866.544	1182.41	704.62	1266.23	1005.33	1043.24	1076.68	1244.45	1223.55	827.501	999.073	1068.09	947.377	407.205	1309.69	758.841	1257.88	631.095
ENSG00000163297	ANTXR2	chr4	80822303	81046608	diffExp	protein_coding	0.466261	1524.39	1781.98	732.606	1251.25	794.603	1274.07	648.004	927.895	1578.04	1326.79	240.929	780.515	668.808	737.868	465.304	231.45	1200.47	1487.61	588.139	1780.51	601.537	515.775	21138.5	367.337	280.244	204.245	138.705	471.389	181.323	381.798	424.963	232.674	221.985	395.73	436.288	411.392	421.202	172.774	305.275	435.53	445.676	248.034
ENSG00000177721	ANXA2R	chr5	43039335	43043272	noDiffExp	protein_coding	1.34297	11.0623	15.8751	50.4875	45.1449	21.5517	32.7735	32.159	42.7207	19.0453	32.5049	36.6118	48.0706	35.0585	40.7769	28.3228	49.8431	33.7934	32.0991	41.3487	26.3621	28.8162	18.5308	722.959	10.2038	119.841	24.2885	29.5904	28.243	41.8889	49.0801	37.7026	19.3895	26.3016	46.3401	20.6527	37.5593	31.4918	23.7141	23.4827	47.9204	25.4403	31.294
ENSG00000196975	ANXA4	chr2	69871557	70053596	noDiffExp	protein_coding	1.1252	360.632	420.689	430.755	468.967	409.483	495.699	441.865	514.358	386.348	363.464	383.833	389.625	428.792	462.138	385.73	415.523	502.879	350.985	457.921	401.844	425.939	441.034	9338.5	530.599	435.115	320.167	412.416	576.964	376.121	483.953	604.319	442.433	511.302	515.625	425.962	990.04	566.852	399.752	366.117	302.687	369.827	431.741
ENSG00000267976	AP000695.1	chr21	37858165	37860058	diffExp	protein_coding	2.22318	0	0	5.37101	4.04282	0	2.73112	3.53749	10.253	5.44152	0	4.7241	3.79505	0	3.88351	8.09224	1.48049	1.60921	0	3.08572	0	1.80101	0	59.8483	10.2038	9.21855	9.93622	9.24699	2.68981	2.63636	2.2828	4.30887	1.76268	5.26031	7.35557	7.74476	4.10805	9.1851	2.03264	3.20219	2.42635	4.24005	9.27229
ENSG00000213983	AP1G2	chr14	24028774	24037279	diffExp	protein_coding	2.13795	143.81	115.094	208.395	128.023	395.428	110.61	250.519	299.045	209.498	168.434	875.14	271.979	229.229	277.671	248.162	662.765	218.048	168.915	271.544	109.011	382.715	722.085	6466.12	397.949	512.551	479.147	595.506	433.059	621.01	294.481	175.048	527.042	574.426	631.108	327.861	203.055	295.235	434.984	360.78	538.043	426.361	575.462
ENSG00000213983	AP1G2	chr14	24028774	24037279	diffExp	protein_coding	2.13795	143.81	115.094	208.395	128.023	395.428	110.61	250.519	299.045	209.498	168.434	875.14	271.979	229.229	277.671	248.162	662.765	218.048	168.915	271.544	109.011	382.715	722.085	6466.12	397.949	512.551	479.147	595.506	433.059	621.01	294.481	175.048	527.042	574.426	631.108	327.861	203.055	295.235	434.984	360.78	538.043	426.361	575.462
ENSG00000006125	AP2B1	chr17	33905065	34053436	diffExp	protein_coding	1.37925	1646.07	1627.19	1550.07	1685.18	1333.4	1629.11	1807.98	1167.13	1325.01	1465.68	1142.05	1278.93	1051.75	1751.46	2704.16	2076.14	1838.93	1546.55	1186.77	1648.7	1289.07	1757.96	34509.3	1224.46	1666.71	3760.31	2198.93	2579.53	2063.1	1350.27	1225.34	2779.75	2724.84	1714.58	2442.18	2599.81	1983.98	3548.3	2603.38	1065.77	2023.45	1461.54
ENSG00000103723	AP3B2	chr15	83328033	83378666	noDiffExp	protein_coding	1.62611	22.1247	7.93753	13.9646	4.71663	34.6702	12.2901	1.92954	18.7971	2.72076	5.90998	49.6031	48.0706	32.3617	13.5923	83.6198	42.4406	16.0921	17.8913	21.6001	0.71249	45.0253	21.6193	517.69	20.4076	23.9682	3.31207	33.2891	6.05207	18.4545	11.9847	16.1583	1.76268	16.833	36.0423	12.9079	22.8877	6.56078	25.7467	86.4591	15.7713	12.7202	0.579518
ENSG00000134262	AP4B1	chr1	114437370	114447823	noDiffExp	protein_coding	1.00026	134.96	67.469	149.314	145.542	165.855	189.813	118.667	186.262	95.2265	130.02	288.17	197.343	188.777	137.865	148.358	152.49	166.151	145.762	193.166	147.485	208.917	114.273	3471.89	193.873	149.34	176.644	112.813	127.766	161.111	132.973	133.575	126.913	93.6335	155.202	149.732	115.025	98.4118	166.676	134.492	238.389	122.49	138.505
ENSG00000107282	APBA1	chr9	72042446	72287222	noDiffExp	protein_coding	0.828429	152.66	123.032	121.385	122.632	151.799	131.094	87.4725	90.568	133.317	97.5147	158.257	144.212	132.144	64.078	84.9685	109.063	140.001	125.239	111.086	93.3362	113.464	65.4756	2552.8	61.2229	82.9669	73.9696	170.145	78.677	73.2323	80.4686	94.7952	82.846	132.56	71.349	77.4476	51.0572	48.5498	46.7506	58.7068	81.2827	78.6765	357.563
ENSG00000011132	APBA3	chr19	3750817	3761697	noDiffExp	protein_coding	1.2733	55.3116	63.5003	54.7843	59.9685	52.4738	60.0847	81.3622	76.8973	119.713	97.5147	146.447	84.7561	51.2393	93.2043	93.0608	94.7512	63.5639	77.3536	64.8002	59.8491	99.9561	72.2702	1722.86	81.6305	114.31	58.5133	162.747	70.6075	44.8182	79.3272	73.7894	102.236	42.0825	122.102	80.0291	113.852	99.7239	77.2402	73.6503	161.352	92.3389	113.006
ENSG00000163697	APBB2	chr4	40812044	41218731	noDiffExp	protein_coding	0.837287	2497.87	2329.67	1921.75	2297	1185.35	1850.34	1390.23	1156.88	1909.97	2095.09	1107.8	1253.63	1165.02	1240.78	1061.43	1593.99	1651.05	1733.88	1716.9	3432.06	1401.64	1061.2	37053.5	1816.28	1244.5	1736.63	1634.87	934.037	2255.55	1248.69	1119.77	1655.16	1518.13	1502.74	1249.49	1127.37	334.6	811.022	1422.84	1415.77	1265.42	1347.96
ENSG00000113108	APBB3	chr5	139937853	139973337	noDiffExp	protein_coding	1.13057	117.261	107.157	137.498	161.039	175.225	131.094	114.164	196.515	193.174	118.2	422.807	163.187	175.292	149.515	125.43	221.086	131.955	116.82	157.372	104.736	199.912	74.741	3494.18	71.4267	254.432	221.909	249.669	149.284	101.646	155.23	178.818	139.252	118.883	197.129	152.314	158.453	136.464	162.611	180.39	215.945	144.633	268.896
ENSG00000115266	APC2	chr19	1446300	1473243	noDiffExp	protein_coding	2.95832	11.0623	0	3.22261	4.04282	2.8111	0	2.25113	1.70883	16.3245	5.90998	15.3533	11.3852	2.69681	0	36.4151	3.94797	6.43685	2.10486	1.85143	2.13747	1.35076	8.03003	139.043	0	1.84371	4.4161	9.24699	2.68981	18.7475	7.98979	0.538609	12.3388	4.20825	4.41334	5.16317	1.76059	1.31216	12.1958	55.5046	3.03294	1.88447	6.95422
ENSG00000166181	API5	chr11	43333513	43366079	diffExp	protein_coding	1.15695	721.264	726.284	729.383	761.398	707.459	838.455	859.61	729.67	519.665	644.188	483.039	675.519	906.127	772.819	755.276	755.049	797.767	760.907	718.357	785.164	656.468	996.958	16300.8	795.898	750.39	921.86	721.265	780.717	849.202	840.069	859.62	1010.02	910.034	660.53	782.22	1150.25	1167.82	857.095	795.21	798.875	949.3	677.457
ENSG00000175279	APITD1	chr1	10490159	10512210	diffExp	protein_coding	2.38565	0	7.93753	5.37101	4.71663	0.937032	6.82781	16.4011	8.54415	10.883	0	11.8103	3.79505	10.7872	5.82527	14.8358	8.88292	6.43685	6.84079	8.64003	6.41241	4.50253	25.9432	176.331	10.2038	23.9682	18.7684	9.24699	11.4317	9.95959	21.1159	9.69496	29.9656	16.833	9.56224	10.3263	22.8877	11.8094	21.0039	10.674	13.3449	16.018	17.3855
ENSG00000118137	APOA1	chr11	116706467	116708666	noDiffExp	protein_coding	1.54381	13.2748	7.93753	2.1484	0.673804	5.62219	0	3.2159	0	5.44152	0	3.54308	1.26502	2.69681	1.94176	5.39483	1.97398	2.01151	2.10486	2.46858	0	0.900505	9.88311	72.4982	0	5.53113	3.31207	0	6.05207	2.92929	3.42419	2.15444	5.28805	1.05206	2.94223	0	1.17373	0	8.13054	11.7414	3.63952	5.18228	2.31807
ENSG00000142192	APP	chr21	27252861	27543446	noDiffExp	protein_coding	1.28781	3050.99	2127.26	3108.74	2631.88	4050.79	3209.07	3304.98	2416.29	2622.81	2854.52	3900.93	2685.63	3009.64	3438.85	4453.43	4275.65	4360.96	2999.95	2513.63	2066.93	3333.22	2161.93	68578.1	3193.79	3833.07	3584.77	9657.55	3422.11	3389.19	2589.83	2562.7	4972.53	6286.07	3097.43	5715.63	3798.77	3071.76	3384.34	3003.65	2264.39	2656.63	3749.48
ENSG00000142192	APP	chr21	27252861	27543446	noDiffExp	protein_coding	1.28781	3050.99	2127.26	3108.74	2631.88	4050.79	3209.07	3304.98	2416.29	2622.81	2854.52	3900.93	2685.63	3009.64	3438.85	4453.43	4275.65	4360.96	2999.95	2513.63	2066.93	3333.22	2161.93	68578.1	3193.79	3833.07	3584.77	9657.55	3422.11	3389.19	2589.83	2562.7	4972.53	6286.07	3097.43	5715.63	3798.77	3071.76	3384.34	3003.65	2264.39	2656.63	3749.48
ENSG00000062725	APPBP2	chr17	58520520	58603580	noDiffExp	protein_coding	0.868514	1088.53	1178.72	962.485	1043.72	732.759	873.959	842.244	743.341	759.091	933.777	460.6	726.12	889.946	718.45	561.062	703.725	827.135	1159.78	805.991	1338.06	716.352	2515.87	20581.7	887.732	658.204	719.824	682.428	632.778	397.798	808.681	740.587	574.634	640.706	614.925	598.928	984.171	887.018	513.579	708.751	550.175	828.223	1035.02
ENSG00000167580	AQP2	chr12	50344524	50352664	noDiffExp	protein_coding	0.540986	2.21247	0	1.0742	0	1.87406	0	1.28636	0	0	0	5.90513	6.32508	0	0	13.4871	0	1.20691	0	1.23429	0	0	0	34.6056	0	0	1.10402	5.54819	0.672453	7.61616	0	0.538609	0	1.05206	1.47111	2.58159	0	0	4.06527	20.2805	0.606587	0	1.15904
ENSG00000167580	AQP2	chr12	50344524	50352664	noDiffExp	protein_coding	0.540986	2.21247	0	1.0742	0	1.87406	0	1.28636	0	0	0	5.90513	6.32508	0	0	13.4871	0	1.20691	0	1.23429	0	0	0	34.6056	0	0	1.10402	5.54819	0.672453	7.61616	0	0.538609	0	1.05206	1.47111	2.58159	0	0	4.06527	20.2805	0.606587	0	1.15904
ENSG00000171885	AQP4	chr18	24432002	24445782	diffExp	protein_coding	0.704464	24.3371	15.8751	24.7066	25.6045	47.7886	13.6556	19.617	56.3914	43.5321	23.6399	29.5256	27.8304	32.3617	7.76703	33.7177	46.3886	25.3451	19.4699	29.0058	25.6496	28.8162	12.9716	613.997	20.4076	16.5934	8.8322	5.54819	21.5185	9.66666	24.5401	22.6216	17.6268	11.5727	18.3889	18.0711	14.0847	18.3702	13.5509	22.4153	13.9515	12.7202	16.2265
ENSG00000161798	AQP5	chr12	50355653	50359464	noDiffExp	protein_coding	21.2799	6.6374	0	85.9362	0	78.7107	0	0.96477	49.5561	2.72076	5.90998	55.5082	25.3003	21.5745	11.6505	5.39483	6.41545	22.1267	26.837	40.7316	2.84996	14.4081	6.17694	469.41	0	75.5921	868.867	218.229	5.37962	11.4242	4.56559	2.69305	907.781	8.4165	2.20667	2.58159	14.0847	51.1741	0.677545	8.53917	19.4108	0.471117	101.995
ENSG00000021776	AQR	chr15	35147732	35262040	noDiffExp	protein_coding	0.995431	491.167	496.096	515.617	538.369	746.815	591.288	529.015	490.434	514.223	490.528	572.797	536.367	569.026	588.352	527.344	813.281	673.053	596.201	664.665	697.527	709.598	443.504	12795.3	581.618	492.27	599.485	519.681	637.485	662.313	551.866	444.352	581.685	620.717	792.93	534.388	350.358	503.868	629.44	580.663	640.556	704.791	565.03
ENSG00000186635	ARAP1	chr11	72396114	72504644	noDiffExp	protein_coding	0.956214	672.589	642.94	532.804	838.212	491.942	710.092	635.783	956.945	984.914	765.343	1084.18	765.335	536.665	689.324	459.909	643.519	780.065	703.549	624.551	609.891	646.563	261.902	15037	704.063	766.983	640.334	993.126	585.706	669.636	431.449	468.59	1054.08	653.331	669.357	769.312	484.163	628.523	458.021	472.856	783.104	558.273	742.363
ENSG00000047365	ARAP2	chr4	35949843	36246131	diffExp	protein_coding	1.617	205.759	230.188	310.444	211.574	683.096	411.034	265.312	425.499	258.472	262.994	458.238	306.134	347.888	287.38	312.9	606.013	284.428	239.954	385.715	198.785	512.387	69.1818	7273.38	530.599	294.994	315.751	277.41	437.094	229.656	348.697	603.781	883.104	569.166	300.107	296.882	338.034	597.031	358.421	339.432	841.336	400.449	1073.85
ENSG00000205595	AREGB	chr4	75480629	75490486	noDiffExp	protein_coding	3.28178	4.42493	0	1.0742	0	0	0	0.32159	0	0	2.95499	35.4308	0	5.39361	7.76703	4.04612	9.86992	2.01151	0	0.617145	2.13747	1.80101	1.23539	79.0857	0	1.84371	2.20805	0	0	0.878787	5.70699	0	0	5.26031	8.09112	0	3.52119	62.9835	2.71018	3.20219	1.21317	0.942233	0
ENSG00000168374	ARF4	chr3	57557090	57583947	diffExp	protein_coding	1.6022	701.351	1000.13	856.139	760.051	608.134	845.283	1140.36	1052.64	503.34	957.417	289.351	609.738	895.34	842.723	1109.99	651.908	662.593	685.658	729.465	937.636	592.082	1620.21	18051.5	1469.35	884.981	1275.15	983.879	923.277	1279.81	1330.3	2611.18	639.853	880.576	930.479	1148.81	3238.9	1540.47	1166.06	1159.19	810.4	1207	786.986
ENSG00000164144	ARFIP1	chr4	153701089	153839615	noDiffExp	protein_coding	1.20861	371.694	460.377	534.953	402.935	437.594	486.14	537.055	570.749	274.797	360.509	380.29	413.661	666.111	433.012	343.92	470.795	456.614	426.76	441.876	473.093	464.661	634.372	10042	653.044	440.647	397.449	427.211	461.303	362.06	696.253	640.406	438.908	509.198	493.559	456.941	937.809	797.791	488.51	553.979	420.971	637.892	412.037
ENSG00000198826	ARHGAP11A	chr15	32907345	32932150	diffExp	protein_coding	2.06782	88.4986	67.469	77.3425	63.3376	79.6477	62.8158	83.2918	66.6444	38.0906	82.7397	46.06	44.2756	56.633	89.3208	209.05	80.4398	55.1155	61.5671	65.4173	57.7117	59.4333	318.113	1853.01	193.873	66.3735	221.909	57.3313	137.853	277.111	89.5998	88.8705	181.556	316.671	70.6135	167.803	42.8411	181.078	188.358	116.346	84.9222	177.611	98.5181
ENSG00000187951	ARHGAP11B	chr15	30916697	31065196	diffExp	protein_coding	2.47232	33.187	15.8751	44.0423	18.8665	52.4738	31.4079	32.8022	22.2148	24.4868	26.5949	50.7841	26.5654	24.2713	23.3011	129.476	38.4927	22.9313	12.6292	37.0287	23.5122	33.7689	63.6225	788.334	71.4267	49.7802	118.131	14.7952	84.0566	197.141	53.6457	43.6273	91.6594	127.3	72.0846	54.2133	15.8453	57.7349	121.958	78.9873	60.0521	47.5828	65.4856
ENSG00000075884	ARHGAP15	chr2	143848931	144525921	noDiffExp	protein_coding	1.54043	97.3485	111.125	102.049	88.2683	199.588	166.599	129.601	191.389	59.8567	76.8298	79.1287	106.261	132.144	36.8934	136.219	67.6089	77.6445	83.1419	166.012	103.311	127.872	27.1785	2366.07	183.669	75.5921	44.161	62.8795	141.888	109.556	155.23	221.368	105.761	52.6031	127.251	95.5187	125.589	103.66	58.9464	134.492	337.262	124.846	56.2133
ENSG00000075884	ARHGAP15	chr2	143848931	144525921	noDiffExp	protein_coding	1.54043	97.3485	111.125	102.049	88.2683	199.588	166.599	129.601	191.389	59.8567	76.8298	79.1287	106.261	132.144	36.8934	136.219	67.6089	77.6445	83.1419	166.012	103.311	127.872	27.1785	2366.07	183.669	75.5921	44.161	62.8795	141.888	109.556	155.23	221.368	105.761	52.6031	127.251	95.5187	125.589	103.66	58.9464	134.492	337.262	124.846	56.2133
ENSG00000075884	ARHGAP15	chr2	143848931	144525921	noDiffExp	protein_coding	1.54043	97.3485	111.125	102.049	88.2683	199.588	166.599	129.601	191.389	59.8567	76.8298	79.1287	106.261	132.144	36.8934	136.219	67.6089	77.6445	83.1419	166.012	103.311	127.872	27.1785	2366.07	183.669	75.5921	44.161	62.8795	141.888	109.556	155.23	221.368	105.761	52.6031	127.251	95.5187	125.589	103.66	58.9464	134.492	337.262	124.846	56.2133
ENSG00000075884	ARHGAP15	chr2	143848931	144525921	noDiffExp	protein_coding	1.54043	97.3485	111.125	102.049	88.2683	199.588	166.599	129.601	191.389	59.8567	76.8298	79.1287	106.261	132.144	36.8934	136.219	67.6089	77.6445	83.1419	166.012	103.311	127.872	27.1785	2366.07	183.669	75.5921	44.161	62.8795	141.888	109.556	155.23	221.368	105.761	52.6031	127.251	95.5187	125.589	103.66	58.9464	134.492	337.262	124.846	56.2133
ENSG00000075884	ARHGAP15	chr2	143848931	144525921	noDiffExp	protein_coding	1.54043	97.3485	111.125	102.049	88.2683	199.588	166.599	129.601	191.389	59.8567	76.8298	79.1287	106.261	132.144	36.8934	136.219	67.6089	77.6445	83.1419	166.012	103.311	127.872	27.1785	2366.07	183.669	75.5921	44.161	62.8795	141.888	109.556	155.23	221.368	105.761	52.6031	127.251	95.5187	125.589	103.66	58.9464	134.492	337.262	124.846	56.2133
ENSG00000075884	ARHGAP15	chr2	143848931	144525921	noDiffExp	protein_coding	1.54043	97.3485	111.125	102.049	88.2683	199.588	166.599	129.601	191.389	59.8567	76.8298	79.1287	106.261	132.144	36.8934	136.219	67.6089	77.6445	83.1419	166.012	103.311	127.872	27.1785	2366.07	183.669	75.5921	44.161	62.8795	141.888	109.556	155.23	221.368	105.761	52.6031	127.251	95.5187	125.589	103.66	58.9464	134.492	337.262	124.846	56.2133
ENSG00000075884	ARHGAP15	chr2	143848931	144525921	noDiffExp	protein_coding	1.54043	97.3485	111.125	102.049	88.2683	199.588	166.599	129.601	191.389	59.8567	76.8298	79.1287	106.261	132.144	36.8934	136.219	67.6089	77.6445	83.1419	166.012	103.311	127.872	27.1785	2366.07	183.669	75.5921	44.161	62.8795	141.888	109.556	155.23	221.368	105.761	52.6031	127.251	95.5187	125.589	103.66	58.9464	134.492	337.262	124.846	56.2133
ENSG00000225485	ARHGAP23	chr17	36584662	36668628	diffExp	protein_coding	0.541574	336.295	321.47	237.399	352.399	166.792	390.551	246.981	213.604	473.412	460.979	302.342	383.3	151.021	287.38	233.326	250.696	408.337	284.156	383.247	265.046	304.371	40.1501	6493.25	71.4267	116.154	98.2582	122.06	149.284	109.556	154.089	102.874	178.031	157.809	166.236	185.874	64.5551	44.6133	38.6201	117.414	164.385	110.241	150.095
ENSG00000138639	ARHGAP24	chr4	86396267	86923823	diffExp	protein_coding	0.556211	466.83	492.127	216.989	353.747	361.694	413.765	202.28	314.425	364.582	333.914	281.084	249.208	202.261	151.457	159.147	159.399	254.255	363.088	323.384	428.919	263.398	95.7426	6451.7	142.853	130.903	75.0737	120.211	211.15	143.828	160.366	328.013	105.761	91.5294	161.822	105.845	155.519	72.1686	58.2689	121.683	202.6	251.576	73.0193
ENSG00000088756	ARHGAP28	chr18	6729717	6915715	diffExp	protein_coding	0.735311	276.558	404.814	218.063	328.816	223.951	318.176	191.346	374.234	233.985	218.669	278.722	250.473	264.287	153.399	167.24	106.102	210.002	216.801	286.972	407.544	170.195	106.861	5407.21	204.076	156.715	52.9932	94.3192	213.167	117.172	126.695	190.129	45.8297	107.31	167.707	291.719	433.693	59.0471	79.2728	281.793	146.794	192.216	148.936
ENSG00000031081	ARHGAP31	chr3	119013220	119139561	diffExp	protein_coding	0.404943	2269.99	1472.41	850.768	1625.21	658.734	1522.6	759.274	798.024	1493.7	1580.92	608.228	1094.24	426.096	1310.69	593.431	376.537	1093.86	1375	1052.23	2164.54	773.984	286.61	24187.1	306.115	318.962	236.261	257.066	574.275	396.626	401.202	365.716	377.214	420.825	362.63	464.685	222.422	200.76	121.281	331.96	487.696	473.943	234.705
ENSG00000165895	ARHGAP42	chr11	100558384	100862668	diffExp	protein_coding	0.601935	464.618	555.627	297.554	393.501	341.08	382.357	241.514	259.742	334.653	446.204	184.24	307.399	264.287	207.768	173.983	206.775	343.969	413.605	412.87	692.54	332.286	101.302	7357.87	367.337	101.404	155.667	57.3313	188.959	125.96	206.593	317.241	81.0834	149.393	176.534	144.569	203.642	120.718	107.052	202.805	211.092	122.49	354.665
ENSG00000006740	ARHGAP44	chr17	12692856	12894960	noDiffExp	protein_coding	1.26702	42.0368	39.6877	49.4133	37.0592	91.8291	51.8913	65.2828	58.1002	95.2265	62.0548	157.076	83.4911	72.8138	54.3692	107.897	171.243	91.3228	56.305	85.7831	69.824	121.118	40.1501	1703.97	0	68.2173	100.466	216.379	35.64	23.7273	70.196	23.6988	276.741	148.341	82.3824	36.1422	26.4089	98.4118	60.9791	105.672	54.5928	25.4403	15.647
ENSG00000006740	ARHGAP44	chr17	12692856	12894960	noDiffExp	protein_coding	1.26702	42.0368	39.6877	49.4133	37.0592	91.8291	51.8913	65.2828	58.1002	95.2265	62.0548	157.076	83.4911	72.8138	54.3692	107.897	171.243	91.3228	56.305	85.7831	69.824	121.118	40.1501	1703.97	0	68.2173	100.466	216.379	35.64	23.7273	70.196	23.6988	276.741	148.341	82.3824	36.1422	26.4089	98.4118	60.9791	105.672	54.5928	25.4403	15.647
ENSG00000100852	ARHGAP5	chr14	32545320	32628934	diffExp	protein_coding	0.790315	2402.74	2667.01	2311.68	2277.46	3451.09	2429.33	1414.03	2146.29	1964.39	1879.37	1529.43	2512.32	2459.49	1128.16	1335.22	2508.44	3006.01	2543.2	2351.32	2887.72	2311.6	4451.72	51968	1887.71	1806.84	2068.94	1547.95	1529.83	1857.17	1619.07	1804.34	1896.65	1875.83	1401.24	1665.12	1991.23	1199.31	1750.1	1242.45	1659.02	1713.92	1157.88
ENSG00000141522	ARHGDIA	chr17	79825597	79829282	noDiffExp	protein_coding	0.987437	907.111	1047.75	582.217	943.325	423.539	796.122	797.865	719.417	1363.1	1137.67	472.41	684.374	350.585	1031.07	848.337	523.599	659.777	825.105	539.385	701.802	508.335	370.617	16233.5	551.006	451.709	787.169	965.385	845.945	674.909	378.374	385.644	1191.57	1211.98	625.223	1009.4	316.32	274.241	943.143	484.598	485.876	964.376	1130.64
ENSG00000076928	ARHGEF1	chr19	42387228	42434302	noDiffExp	protein_coding	1.14948	243.371	257.97	237.399	349.704	313.906	229.414	253.091	375.943	535.989	339.824	912.933	360.53	245.409	349.516	258.952	394.797	219.255	312.572	376.458	267.896	410.63	108.096	7353.66	265.299	407.46	367.64	545.572	358.417	303.475	238.552	193.361	578.16	398.732	418.532	299.464	203.055	262.431	230.365	200.67	659.36	220.483	398.709
ENSG00000110237	ARHGEF17	chr11	73019334	73080136	noDiffExp	protein_coding	0.778256	838.524	793.753	473.723	745.227	520.99	675.953	633.211	543.408	1501.86	954.462	1214.09	1000.63	490.819	792.237	410.007	863.124	740.64	817.738	1020.76	896.312	868.987	179.749	16976.2	448.968	881.293	527.724	1264.99	515.099	423.283	501.074	405.034	844.325	602.832	805.435	733.17	288.15	401.52	236.463	390.667	742.463	503.153	601.54
ENSG00000116584	ARHGEF2	chr1	155916630	155976861	noDiffExp	protein_coding	0.974559	955.785	956.473	930.259	1205.44	498.501	1239.93	740.3	698.911	1107.35	981.057	912.933	917.137	407.218	1052.43	977.813	570.975	745.467	1026.65	705.396	949.749	646.112	213.722	18439.6	540.802	748.546	2147.33	1736.58	1005.32	854.767	491.372	340.94	1131.64	959.481	598.743	733.17	467.731	999.863	796.116	577.461	729.118	720.809	401.606
ENSG00000240771	ARHGEF25	chr12	58003963	58013162	diffExp	protein_coding	0.715769	247.796	226.22	190.134	172.494	232.384	180.254	167.87	281.957	263.914	215.714	532.642	251.738	204.957	145.632	175.332	272.41	234.945	194.173	315.978	156.748	298.067	101.302	5062.66	132.65	140.122	66.2415	233.024	160.716	93.1515	167.215	173.971	116.337	155.705	217.725	121.335	207.163	129.904	82.6605	177.188	201.387	121.077	163.424
ENSG00000114790	ARHGEF26	chr3	153838792	153975616	noDiffExp	protein_coding	1.31369	387.181	246.063	196.579	278.281	270.802	157.04	194.24	124.745	557.755	295.499	299.98	244.148	223.835	557.284	516.555	370.122	217.244	270.474	289.441	260.771	188.656	600.399	6747.1	295.911	530.988	261.654	467.897	251.497	942.939	193.467	180.434	98.7102	320.879	421.474	203.945	149.65	607.529	638.925	265.782	257.8	256.287	121.699
ENSG00000214944	ARHGEF28	chr5	72921983	73237818	diffExp	protein_coding	0.664659	365.057	424.658	515.617	262.11	680.285	527.107	360.502	345.184	579.521	381.194	869.235	705.879	560.936	316.506	264.347	680.037	495.235	482.539	612.208	332.733	759.126	98.2134	10618.2	122.446	396.398	518.892	120.211	231.324	278.576	499.932	360.868	378.977	325.087	253.032	121.335	214.792	330.663	238.496	267.916	275.997	183.264	132.71
ENSG00000213214	ARHGEF35	chr7	143883176	143991230	noDiffExp	protein_coding	2.65131	6.6374	11.9063	34.3745	16.8451	29.985	2.73112	19.2954	10.253	2.72076	26.5949	50.7841	24.0353	45.8457	19.4176	37.7638	32.0772	39.0234	12.1029	16.6629	8.54988	36.9207	8.03003	492.557	61.2229	27.6556	38.6409	48.0843	39.0023	1.46465	26.8229	10.7722	56.4058	48.3949	30.8934	25.8159	30.5169	31.4918	58.2689	23.4827	47.9204	25.9114	14.488
ENSG00000236699	ARHGEF38	chr4	106473777	106629250	noDiffExp	protein_coding	12.7708	61.949	63.5003	296.48	3.36902	625	5.46225	309.691	104.239	87.0643	103.425	831.442	218.848	569.026	386.41	241.419	1881.7	267.129	85.2468	340.664	12.8248	567.768	9.88311	7072.54	142.853	744.859	182.164	493.789	314.708	199.778	423.459	475.592	195.658	359.805	718.639	307.209	1090.98	1519.48	663.317	803.749	786.137	446.619	563.292
ENSG00000050327	ARHGEF5	chr7	144052381	144077725	noDiffExp	protein_coding	1.11382	168.147	123.032	102.049	117.916	172.414	121.535	118.345	167.465	195.895	159.569	328.325	145.477	204.957	135.923	126.778	279.319	179.427	122.608	166.629	123.261	152.636	82.771	3494.48	102.038	200.964	129.171	207.132	164.078	161.99	136.397	150.811	289.08	314.567	164.765	209.108	132.631	166.644	111.795	193.199	209.879	113.539	186.605
ENSG00000102606	ARHGEF7	chr13	111766906	111958084	diffExp	protein_coding	0.647639	1219.07	1238.25	775.574	1177.81	785.233	808.412	569.214	710.873	1526.35	1022.43	928.286	793.166	660.718	716.508	490.929	629.207	841.618	1205.03	1191.71	1491.24	823.962	492.92	20098.5	499.987	549.425	459.274	362.482	722.214	655.575	576.406	400.725	557.007	709.09	756.888	394.983	515.267	534.048	515.612	454.711	573.831	500.797	458.399
ENSG00000131089	ARHGEF9	chrX	62854847	63005426	noDiffExp	protein_coding	0.897489	205.759	269.876	249.215	239.874	320.465	296.327	236.369	217.021	242.147	251.174	341.316	268.184	277.771	213.593	225.234	241.813	306.153	283.104	282.035	294.971	277.806	178.514	5718.72	173.465	230.464	292.566	292.205	227.961	235.515	171.21	203.594	276.741	292.473	203.749	258.159	183.688	183.702	199.876	235.895	248.094	244.981	181.969
ENSG00000032219	ARID4A	chr14	58765103	58840605	noDiffExp	protein_coding	0.88142	683.652	579.44	618.74	669.087	677.474	584.46	437.684	575.876	574.08	549.628	667.279	497.152	622.962	500.973	459.909	538.897	597.018	533.056	683.796	687.553	668.625	307.612	12715	591.821	604.737	494.603	478.994	428.352	524.636	541.594	501.445	544.669	402.94	560.494	369.167	467.731	587.846	382.813	385.33	581.11	408.929	570.825
ENSG00000166233	ARIH1	chr15	72766667	72879692	noDiffExp	protein_coding	0.910819	1152.69	1035.85	920.591	1025.53	1145.99	1078.79	785.966	808.277	1191.69	1060.84	758.218	895.632	817.133	965.053	755.276	872.501	996.907	1092.95	952.254	1276.07	922.567	865.39	21376.2	1132.62	1030.63	991.414	702.771	975.056	808.192	779.575	724.968	747.377	1083.62	876.048	815.781	899.076	915.885	773.079	784.536	1201.65	905.015	905.787
ENSG00000177479	ARIH2	chr3	48956254	49023815	noDiffExp	protein_coding	0.902472	555.329	650.878	553.214	592.947	664.356	598.116	510.363	587.838	691.073	738.748	814.907	611.003	585.207	570.877	509.811	655.362	612.305	725.124	658.493	738.852	616.396	552.836	13794	489.783	593.675	609.422	839.626	540.652	677.545	525.043	486.903	549.957	438.71	599.479	570.53	433.693	488.122	545.424	386.397	689.083	608.683	551.701
ENSG00000177479	ARIH2	chr3	48956254	49023815	noDiffExp	protein_coding	0.902472	555.329	650.878	553.214	592.947	664.356	598.116	510.363	587.838	691.073	738.748	814.907	611.003	585.207	570.877	509.811	655.362	612.305	725.124	658.493	738.852	616.396	552.836	13794	489.783	593.675	609.422	839.626	540.652	677.545	525.043	486.903	549.957	438.71	599.479	570.53	433.693	488.122	545.424	386.397	689.083	608.683	551.701
ENSG00000177479	ARIH2	chr3	48956254	49023815	noDiffExp	protein_coding	0.902472	555.329	650.878	553.214	592.947	664.356	598.116	510.363	587.838	691.073	738.748	814.907	611.003	585.207	570.877	509.811	655.362	612.305	725.124	658.493	738.852	616.396	552.836	13794	489.783	593.675	609.422	839.626	540.652	677.545	525.043	486.903	549.957	438.71	599.479	570.53	433.693	488.122	545.424	386.397	689.083	608.683	551.701
ENSG00000102931	ARL2BP	chr16	57279010	57287516	diffExp	protein_coding	0.86338	488.955	674.69	458.684	568.017	250.188	521.645	469.2	408.41	397.231	505.303	132.275	350.41	242.713	401.944	277.834	269.942	427.648	513.059	272.778	640.528	254.843	327.378	8853.67	418.357	221.245	451.546	220.078	242.755	203.586	276.218	552.613	326.096	346.128	319.967	252.995	394.96	246.685	196.488	295.669	327.557	456.983	210.945
ENSG00000134108	ARL8B	chr3	5163905	5222596	noDiffExp	protein_coding	1.14285	688.077	765.972	691.786	696.039	584.708	755.156	823.27	738.215	514.223	599.863	299.98	542.692	819.829	654.372	605.569	580.845	666.214	701.444	619.613	840.025	604.239	1546.71	15338.8	1050.99	704.297	613.838	519.681	559.481	1000.35	848.63	1267.89	479.449	441.866	560.494	715.099	1238.87	961.811	590.82	797.345	596.275	905.015	693.683
ENSG00000170632	ARMC10	chr7	102715328	102740205	diffExp	protein_coding	1.25553	230.096	293.689	243.844	270.195	243.628	350.949	314.515	259.742	193.174	218.669	225.576	259.328	299.346	299.031	315.597	245.761	279.601	270.474	266.607	251.509	279.157	368.763	5979.25	316.318	283.931	264.966	355.084	369.176	299.081	341.849	634.481	246.775	175.694	301.578	322.698	470.665	481.562	390.944	338.365	353.034	312.822	277.589
ENSG00000118690	ARMC2	chr6	109169619	109295186	diffExp	protein_coding	0.587859	336.295	269.876	205.173	292.431	252.999	322.273	145.68	203.351	280.238	295.499	255.101	198.608	186.08	207.768	125.43	162.36	186.266	249.952	276.481	337.008	208.467	83.3887	5080.72	71.4267	138.278	129.171	123.91	150.629	146.758	126.125	116.34	114.574	157.809	210.369	172.966	79.2267	86.6023	51.4934	122.751	174.697	85.7432	168.64
ENSG00000140691	ARMC5	chr16	31469401	31478487	noDiffExp	protein_coding	1.24011	55.3116	43.6564	58.0069	52.5567	41.2294	53.2569	79.7543	34.1766	84.3435	35.4599	122.827	91.0812	62.0266	85.4373	99.8043	74.0244	53.9086	61.0409	51.8402	47.0243	72.9409	53.1217	1412.83	40.8153	68.2173	91.634	170.145	58.5034	90.5151	54.2164	40.3957	59.9312	85.217	66.9357	67.1212	35.7987	35.4282	75.8851	97.133	78.2497	96.1078	48.6795
ENSG00000102401	ARMCX3	chrX	100877787	100882833	noDiffExp	protein_coding	1.05855	738.963	809.628	740.125	869.207	440.405	778.37	713.608	598.09	560.476	691.468	412.178	516.127	873.766	854.373	513.857	520.638	599.834	794.584	596.779	900.587	485.372	769.029	14777.5	836.713	584.456	860.035	660.235	560.825	553.343	679.703	919.944	613.413	890.045	553.139	828.689	933.701	875.209	604.37	630.831	467.072	658.15	398.129
ENSG00000125962	ARMCX5	chrX	101854096	101859087	diffExp	protein_coding	1.45682	75.2238	59.5315	90.233	66.7066	110.57	66.9125	119.631	121.327	54.4152	88.6497	121.646	125.237	107.872	114.564	130.825	122.387	114.656	99.9808	95.0403	62.6991	110.762	126.01	2184.88	163.261	134.591	167.812	77.6747	96.1607	116	143.245	166.969	141.015	137.82	144.905	123.916	164.322	185.014	129.411	171.851	92.8078	155.469	104.893
ENSG00000029153	ARNTL2	chr12	27485787	27576241	noDiffExp	protein_coding	0.941633	128.323	91.2816	97.7524	72.097	104.011	95.5893	78.7895	100.821	95.2265	88.6497	107.473	88.5512	43.1489	64.078	97.1069	31.0902	87.2997	169.967	56.7773	111.148	69.3389	80.9179	1959.44	40.8153	40.5616	16.5604	77.6747	99.523	92.2727	86.7463	86.7161	31.7283	68.384	32.3645	95.5187	114.439	49.862	136.864	74.7177	77.6432	90.4544	17.9651
ENSG00000006756	ARSD	chrX	2822011	2847392	diffExp	protein_coding	1.86532	435.856	452.439	627.334	293.778	596.889	326.369	499.108	391.322	418.997	384.149	925.924	441.491	595.994	1609.72	578.595	1209.06	444.545	456.754	454.219	260.059	900.055	672.051	12974.7	714.267	967.948	1787.42	1546.1	887.637	578.242	518.195	415.806	888.392	1375.05	797.344	1277.88	1137.93	1822.59	1000.73	990.543	827.991	731.644	719.762
ENSG00000111339	ART4	chr12	14978503	14996429	diffExp	protein_coding	0.885076	24.3371	3.96877	31.1519	6.73804	14.9925	49.1602	22.5113	1.70883	13.6038	44.3249	7.08615	11.3852	37.7553	13.5923	60.6918	18.7528	77.6445	12.6292	14.1943	29.9246	5.85328	8.03003	510.037	10.2038	5.53113	1.10402	0	6.05207	6.44444	14.2675	5.9247	8.81341	5.26031	5.1489	5.16317	0	0	7.453	25.6175	12.1317	2.35558	4.05663
ENSG00000104763	ASAH1	chr8	17913934	17942494	noDiffExp	protein_coding	1.08762	3075.33	3333.76	2350.35	2815.15	1138.49	2515.36	4594.55	2747.8	1564.44	2458.55	416.902	1612.9	1844.62	2405.84	867.219	1292.96	1320.76	3227.8	1663.82	3256.79	1284.12	2663.5	48451	1520.37	916.324	1293.92	1749.53	2860.61	2679.72	4837.25	2732.9	1907.22	1310.87	1205.58	3090.16	5075.79	1914.44	842.866	2384.56	973.572	1430.31	810.166
ENSG00000151693	ASAP2	chr2	9346894	9545812	diffExp	protein_coding	0.609654	807.55	877.097	572.55	796.436	446.964	898.54	594.941	452.84	881.526	821.487	465.324	593.293	442.276	401.944	374.941	264.02	705.237	583.046	714.036	1007.46	513.288	560.249	13775	336.726	291.306	115.923	364.331	335.554	519.363	474.822	362.484	170.98	510.25	513.419	454.359	213.619	171.893	226.3	257.242	284.489	258.643	325.689
ENSG00000146809	ASB15	chr7	123207064	123277951	diffExp	protein_coding	3.52863	0	0	1.0742	2.02141	7.49626	0	0.32159	0	5.44152	0	2.36205	0	0	0	14.8358	0	3.62073	0	1.85143	0	1.80101	0	40.826	0	3.68742	5.52012	9.24699	1.34491	7.90909	4.56559	0.538609	7.05073	2.10412	1.47111	2.58159	0.586864	0	8.80809	16.0109	3.03294	2.35558	6.3747
ENSG00000161664	ASB16	chr17	42247815	42256451	noDiffExp	protein_coding	2.62176	8.84986	7.93753	12.8904	5.39043	5.62219	12.2901	9.32611	10.253	8.16227	2.95499	11.8103	16.4452	2.69681	25.2428	29.6716	2.96097	4.02303	7.36701	10.4915	8.54988	9.90556	36.444	249.285	0	18.4371	32.0167	27.741	12.1041	9.66666	10.8433	7.00192	31.7283	33.666	8.09112	12.9079	9.97669	7.87294	10.8407	16.0109	9.09881	14.1335	60.8494
ENSG00000148331	ASB6	chr9	132399171	132404444	noDiffExp	protein_coding	1.07484	108.411	71.4378	68.7489	103.092	85.2699	83.2993	87.1509	93.9856	119.713	124.11	154.714	108.791	99.7819	124.272	94.4095	124.361	109.426	95.7711	107.383	99.7486	111.212	94.5072	2269.6	112.242	160.403	91.634	157.199	82.0392	142.656	75.903	91.0249	98.7102	99.9459	94.1513	154.895	96.2457	106.285	112.473	76.8525	150.434	98.9345	109.529
ENSG00000183475	ASB7	chr15	101142739	101191910	noDiffExp	protein_coding	1.04501	181.422	210.345	166.501	194.729	179.91	203.469	197.135	152.086	119.713	180.254	161.8	160.657	156.415	194.176	191.516	200.359	216.037	217.853	185.761	183.822	173.797	223.605	4051.36	275.503	197.277	217.493	138.705	176.855	178.98	156.942	171.816	179.794	192.527	191.245	134.242	252.938	181.078	211.394	166.514	163.172	291.15	173.276
ENSG00000138303	ASCC1	chr10	73856278	73976892	noDiffExp	protein_coding	1.00263	227.884	210.345	192.282	238.527	181.784	222.587	178.804	201.642	214.94	227.534	187.783	153.067	177.989	161.166	147.009	154.464	158.91	203.119	183.292	208.047	139.128	259.432	4229.73	285.707	151.184	140.211	292.205	187.614	217.939	163.791	177.202	169.217	186.215	194.923	149.732	213.032	167.956	163.288	220.951	173.484	196.456	191.241
ENSG00000112249	ASCC3	chr6	100956070	101329248	noDiffExp	protein_coding	1.19307	643.827	650.878	559.659	554.541	1064.47	761.983	628.065	746.759	516.944	644.188	891.674	764.07	862.978	871.849	973.766	1142.44	909.205	631.458	954.106	668.315	900.505	804.238	17145.9	612.229	700.61	607.213	615.849	1094.08	1029.65	784.711	1039.52	519.991	1211.98	948.133	717.681	890.273	1398.76	1344.25	1201.89	1277.47	1194.28	620.084
ENSG00000105011	ASF1B	chr19	14230321	14247768	diffExp	protein_coding	14.5895	0	11.9063	9.66782	6.06423	7.49626	4.09668	32.8022	10.253	2.72076	2.95499	9.4482	7.5901	8.09042	27.1846	62.0405	19.7398	8.44836	6.84079	2.46858	0.71249	5.40303	56.8279	302.757	40.8153	62.6861	39.7449	27.741	48.4166	131.232	24.5401	24.776	227.386	78.9047	16.9178	51.6317	9.38983	68.2321	75.2075	40.561	17.591	74.9076	59.6904
ENSG00000116539	ASH1L	chr1	155305059	155532598	noDiffExp	protein_coding	1.11622	2862.93	2647.17	2400.84	2856.25	3076.28	3012.43	2392.31	1789.15	2875.84	2426.05	2467.16	2417.45	2095.42	3572.83	3169.46	2500.54	2889.74	2730	2557.45	3364.38	2783.91	2027.89	58915.5	2265.25	3737.2	4402.85	2698.27	3508.19	2286.9	2348.43	1864.66	3680.48	5113.02	2269.19	2806.18	2342.76	3718.65	3267.12	2302.37	2599.83	2235.92	3567.51
ENSG00000116539	ASH1L	chr1	155305059	155532598	noDiffExp	protein_coding	1.11622	2862.93	2647.17	2400.84	2856.25	3076.28	3012.43	2392.31	1789.15	2875.84	2426.05	2467.16	2417.45	2095.42	3572.83	3169.46	2500.54	2889.74	2730	2557.45	3364.38	2783.91	2027.89	58915.5	2265.25	3737.2	4402.85	2698.27	3508.19	2286.9	2348.43	1864.66	3680.48	5113.02	2269.19	2806.18	2342.76	3718.65	3267.12	2302.37	2599.83	2235.92	3567.51
ENSG00000108684	ASIC2	chr17	31340105	32501983	noDiffExp	protein_coding	2.93837	8.84986	11.9063	1.0742	0.673804	9.37032	0	3.85908	6.83532	27.2076	23.6399	21.2585	7.5901	13.484	3.88351	28.3228	8.88292	4.42533	2.63107	3.70287	4.98743	1.80101	4.94155	199.328	40.8153	7.37484	2.20805	11.0964	3.36226	9.0808	6.84839	5.38609	68.7446	14.7289	13.9756	20.6527	3.52119	3.93647	9.48563	27.7523	1.81976	0.942233	7.53374
ENSG00000108684	ASIC2	chr17	31340105	32501983	noDiffExp	protein_coding	2.93837	8.84986	11.9063	1.0742	0.673804	9.37032	0	3.85908	6.83532	27.2076	23.6399	21.2585	7.5901	13.484	3.88351	28.3228	8.88292	4.42533	2.63107	3.70287	4.98743	1.80101	4.94155	199.328	40.8153	7.37484	2.20805	11.0964	3.36226	9.0808	6.84839	5.38609	68.7446	14.7289	13.9756	20.6527	3.52119	3.93647	9.48563	27.7523	1.81976	0.942233	7.53374
ENSG00000108684	ASIC2	chr17	31340105	32501983	noDiffExp	protein_coding	2.93837	8.84986	11.9063	1.0742	0.673804	9.37032	0	3.85908	6.83532	27.2076	23.6399	21.2585	7.5901	13.484	3.88351	28.3228	8.88292	4.42533	2.63107	3.70287	4.98743	1.80101	4.94155	199.328	40.8153	7.37484	2.20805	11.0964	3.36226	9.0808	6.84839	5.38609	68.7446	14.7289	13.9756	20.6527	3.52119	3.93647	9.48563	27.7523	1.81976	0.942233	7.53374
ENSG00000108684	ASIC2	chr17	31340105	32501983	noDiffExp	protein_coding	2.93837	8.84986	11.9063	1.0742	0.673804	9.37032	0	3.85908	6.83532	27.2076	23.6399	21.2585	7.5901	13.484	3.88351	28.3228	8.88292	4.42533	2.63107	3.70287	4.98743	1.80101	4.94155	199.328	40.8153	7.37484	2.20805	11.0964	3.36226	9.0808	6.84839	5.38609	68.7446	14.7289	13.9756	20.6527	3.52119	3.93647	9.48563	27.7523	1.81976	0.942233	7.53374
ENSG00000101440	ASIP	chr20	32782375	32857150	noDiffExp	protein_coding	2.22927	0	0	0	0	2.8111	0	2.25113	3.41766	0	0	2.36205	0	5.39361	0	4.04612	0.986992	0.804606	0.526215	1.23429	0	0.450253	0.617694	24.9017	0	0	0	0	0.672453	1.75757	1.1414	0.538609	0	0	0	0	0.586864	1.31216	1.35509	7.47177	0	0.471117	0
ENSG00000101440	ASIP	chr20	32782375	32857150	noDiffExp	protein_coding	2.22927	0	0	0	0	2.8111	0	2.25113	3.41766	0	0	2.36205	0	5.39361	0	4.04612	0.986992	0.804606	0.526215	1.23429	0	0.450253	0.617694	24.9017	0	0	0	0	0.672453	1.75757	1.1414	0.538609	0	0	0	0	0.586864	1.31216	1.35509	7.47177	0	0.471117	0
ENSG00000169093	ASMTL	chrX	1522032	1572655	noDiffExp	protein_coding	1.01134	163.722	115.094	134.275	161.039	100.262	107.879	132.173	112.783	163.245	150.705	188.964	151.802	126.75	99.0296	129.476	128.309	129.944	125.765	97.5089	111.861	117.966	69.7994	2818.35	183.669	114.31	119.235	249.669	112.3	89.9292	116.423	94.7952	241.487	126.247	183.889	162.64	90.9639	116.782	138.219	112.077	148.614	125.317	85.1892
ENSG00000198363	ASPH	chr8	62413116	62627155	diffExp	protein_coding	0.597091	9967.16	12874.7	7595.68	8832.89	2750.19	9635.4	3507.58	4907.76	5215.69	9875.58	1664.06	6316.23	4910.89	5314.59	2519.38	1973.49	3799.75	10420.1	4621.18	16175.7	4147.73	5155.89	142182	3224.41	1954.33	2421.13	2480.04	2494.8	3768.83	2827.24	3899.53	2621.11	6683.75	2458.23	1153.97	7206.11	3094.07	2373.44	2075.02	1807.02	1693.19	2701.13
ENSG00000174939	ASPHD1	chr16	29911696	29931185	diffExp	protein_coding	3.81451	0	0	4.29681	0	1.87406	0	4.50226	20.506	2.72076	2.95499	18.8964	8.85512	0	0	32.369	4.44146	1.60921	1.05243	2.46858	1.42498	0.450253	8.64772	117.07	0	1.84371	37.5368	38.8373	2.68981	16.9899	11.9847	3.23165	10.5761	28.4057	19.86	7.74476	7.62923	1.31216	14.2285	42.6958	3.03294	5.6534	0.579518
ENSG00000162174	ASRGL1	chr11	62104920	62160882	noDiffExp	protein_coding	1.33018	24.3371	35.7189	38.6713	43.1234	24.3628	53.2569	41.8067	73.4797	54.4152	47.2798	37.7928	35.4205	43.1489	71.845	44.5073	18.2593	40.6326	59.9885	54.3087	47.7368	70.2394	24.7078	985.04	20.4076	82.9669	20.9765	7.39759	20.846	195.97	42.2317	53.8609	96.9475	85.217	42.6623	149.732	2.93432	44.6133	8.80809	32.0219	17.591	16.018	166.901
ENSG00000148219	ASTN2	chr9	119187504	120177348	diffExp	protein_coding	2.40143	73.0113	59.5315	102.049	65.359	128.373	51.8913	139.57	47.8472	65.2982	76.8298	343.678	106.261	115.963	60.1945	453.166	260.566	79.2537	55.7788	108.617	39.8994	99.0556	247.078	2779.27	122.446	412.991	246.197	258.916	85.4015	86.707	235.128	117.955	280.266	72.5923	380.283	116.171	325.123	101.036	254.079	266.849	121.317	113.539	488.534
ENSG00000148219	ASTN2	chr9	119187504	120177348	diffExp	protein_coding	2.40143	73.0113	59.5315	102.049	65.359	128.373	51.8913	139.57	47.8472	65.2982	76.8298	343.678	106.261	115.963	60.1945	453.166	260.566	79.2537	55.7788	108.617	39.8994	99.0556	247.078	2779.27	122.446	412.991	246.197	258.916	85.4015	86.707	235.128	117.955	280.266	72.5923	380.283	116.171	325.123	101.036	254.079	266.849	121.317	113.539	488.534
ENSG00000143970	ASXL2	chr2	25956622	26101385	noDiffExp	protein_coding	0.944602	1013.31	984.254	673.525	928.502	877.999	923.12	690.454	536.573	805.344	954.462	686.176	671.724	622.962	854.373	655.472	703.232	818.686	820.369	639.362	1005.32	772.633	769.029	17406.9	571.414	707.984	602.797	845.174	784.08	997.424	607.224	484.21	860.189	955.272	760.566	789.965	663.157	661.327	666.027	575.326	698.182	729.76	854.21
ENSG00000138138	ATAD1	chr10	89511269	89601100	noDiffExp	protein_coding	0.982786	528.779	551.658	603.702	533.653	576.275	513.451	464.697	447.713	394.51	398.924	363.756	404.805	652.627	497.09	347.966	490.041	515.35	534.108	488.162	656.203	484.021	796.208	11243.7	612.229	449.865	443.818	423.512	462.647	380.808	556.432	506.831	433.62	435.554	375.87	343.351	652.593	641.645	474.959	540.102	457.367	573.82	468.251
ENSG00000156802	ATAD2	chr8	124332090	124428590	diffExp	protein_coding	2.95148	278.771	186.532	234.176	138.804	275.487	189.813	298.757	186.262	193.174	106.38	239.748	118.912	353.282	229.127	822.711	351.369	181.439	170.494	203.658	152.473	225.126	1142.12	6278.61	846.917	438.803	475.835	257.066	698.678	1465.52	455.418	218.137	851.375	873.212	751.003	570.53	245.309	448.758	1893.74	329.825	312.392	644.959	1095.29
ENSG00000176208	ATAD5	chr17	29158988	29222887	diffExp	protein_coding	2.4984	26.5496	43.6564	52.6359	35.0378	87.144	49.1602	61.4237	68.3532	32.6491	44.3249	128.732	34.1555	70.117	73.7868	117.338	77.9723	53.104	40.5185	96.8917	32.062	117.966	211.869	1555.45	91.8344	153.028	85.0099	86.9217	112.972	275.939	90.7412	96.9496	169.217	255.651	92.6802	85.1923	61.0339	137.776	90.1135	98.2004	107.366	115.895	252.67
ENSG00000176208	ATAD5	chr17	29158988	29222887	diffExp	protein_coding	2.4984	26.5496	43.6564	52.6359	35.0378	87.144	49.1602	61.4237	68.3532	32.6491	44.3249	128.732	34.1555	70.117	73.7868	117.338	77.9723	53.104	40.5185	96.8917	32.062	117.966	211.869	1555.45	91.8344	153.028	85.0099	86.9217	112.972	275.939	90.7412	96.9496	169.217	255.651	92.6802	85.1923	61.0339	137.776	90.1135	98.2004	107.366	115.895	252.67
ENSG00000107669	ATE1	chr10	123499939	123688316	noDiffExp	protein_coding	1.2344	559.754	531.815	474.797	516.808	435.72	501.161	398.45	386.196	429.88	460.979	232.662	335.23	493.516	510.682	306.156	364.2	508.511	552.526	461.007	583.529	366.506	790.031	10200.1	571.414	328.18	447.13	356.934	432.387	1480.46	418.893	398.571	424.806	374.534	353.067	374.33	575.127	568.164	472.927	340.499	405.2	2232.62	387.698
ENSG00000115966	ATF2	chr2	175936978	176033110	noDiffExp	protein_coding	0.998333	789.85	817.566	769.129	808.565	699.963	817.971	631.281	709.164	655.703	691.468	449.971	681.844	1030.18	545.634	497.673	609.961	749.49	873.517	769.58	906.999	647.463	785.707	15938.7	765.286	466.459	563.052	527.078	503.667	762.202	806.969	833.228	479.449	838.493	567.114	420.798	1224.79	1001.18	856.417	698.077	721.232	578.531	509.397
ENSG00000170653	ATF7	chr12	53901640	54020199	diffExp	protein_coding	0.716436	765.513	706.44	485.539	766.115	614.693	592.654	374.974	365.69	927.778	726.928	471.229	509.802	382.947	500.973	361.453	400.225	506.902	573.048	471.499	752.389	475.917	307.612	12040.3	377.541	442.49	301.399	532.626	384.643	584.394	301.9	215.982	565.821	536.552	475.17	361.422	231.811	307.045	291.344	245.501	290.555	260.999	584.734
ENSG00000152348	ATG10	chr5	81267844	81572676	noDiffExp	protein_coding	0.957295	137.173	95.2504	117.088	117.916	131.184	86.0304	57.5646	121.327	108.83	82.7397	141.723	139.152	86.2978	102.913	76.8763	103.634	61.15	104.191	73.4402	117.561	98.6053	104.39	2265.04	91.8344	79.2795	90.53	86.9217	96.8332	87.5858	81.61	158.351	63.4565	62.0717	73.5557	95.5187	134.979	123.343	84.0156	93.9308	70.3641	48.525	142.561
ENSG00000152348	ATG10	chr5	81267844	81572676	noDiffExp	protein_coding	0.957295	137.173	95.2504	117.088	117.916	131.184	86.0304	57.5646	121.327	108.83	82.7397	141.723	139.152	86.2978	102.913	76.8763	103.634	61.15	104.191	73.4402	117.561	98.6053	104.39	2265.04	91.8344	79.2795	90.53	86.9217	96.8332	87.5858	81.61	158.351	63.4565	62.0717	73.5557	95.5187	134.979	123.343	84.0156	93.9308	70.3641	48.525	142.561
ENSG00000197548	ATG7	chr3	11313995	11599139	noDiffExp	protein_coding	0.963977	334.082	313.533	270.699	345.661	399.176	420.593	318.374	551.952	266.634	345.734	546.815	417.456	512.393	269.904	296.716	360.745	377.36	296.259	499.27	309.221	388.568	234.724	8075.87	306.115	401.929	267.174	414.265	324.122	431.778	376.091	377.565	280.266	231.454	407.498	299.464	339.794	297.86	340.128	287.13	401.561	315.177	373.789
ENSG00000184743	ATL3	chr11	63391559	63439393	diffExp	protein_coding	0.78962	3893.94	5246.71	3773.67	5254.32	1901.24	4548.69	3625.6	3157.92	2396.99	4063.11	781.839	2301.07	2936.82	4252.45	2225.37	1638.41	3055.09	3976.08	2382.18	5391.41	2231	2767.89	71801.8	2734.62	1675.93	2766.69	989.427	2204.97	1657.39	2808.98	2536.85	918.357	2764.82	1549.82	1721.92	4032.34	4083.43	1692.51	2321.59	1928.34	2815.86	1434.89
ENSG00000184743	ATL3	chr11	63391559	63439393	diffExp	protein_coding	0.78962	3893.94	5246.71	3773.67	5254.32	1901.24	4548.69	3625.6	3157.92	2396.99	4063.11	781.839	2301.07	2936.82	4252.45	2225.37	1638.41	3055.09	3976.08	2382.18	5391.41	2231	2767.89	71801.8	2734.62	1675.93	2766.69	989.427	2204.97	1657.39	2808.98	2536.85	918.357	2764.82	1549.82	1721.92	4032.34	4083.43	1692.51	2321.59	1928.34	2815.86	1434.89
ENSG00000118322	ATP10B	chr5	159990127	160279221	noDiffExp	protein_coding	1.09682	64.1615	79.3753	59.0811	41.102	39.3553	43.698	44.3794	56.3914	100.668	44.3249	15.3533	44.2756	35.0585	31.0681	93.0608	20.2333	36.2073	48.938	38.263	53.4367	26.1146	59.2986	1073.84	71.4267	27.6556	29.8087	35.1385	44.3819	29.8788	50.7922	54.3995	22.9149	32.6139	26.48	46.4685	42.8411	32.8039	51.4934	88.5939	27.903	83.8588	38.8277
ENSG00000058063	ATP11B	chr3	182511288	182639423	diffExp	protein_coding	0.622282	1502.26	1170.79	992.563	1251.25	1246.25	1141.61	701.709	950.109	1218.9	1131.76	663.736	923.462	987.031	588.352	730.999	920.863	1234.27	1270.81	1079.39	1516.89	1091.86	342.203	22657.1	1306.09	357.68	114.819	504.885	726.921	391.939	644.319	953.338	248.538	347.18	814.997	978.421	995.909	241.437	504.771	573.192	942.636	899.833	198.775
ENSG00000159363	ATP13A2	chr1	17312453	17338423	diffExp	protein_coding	1.51741	176.997	150.813	136.424	207.532	103.074	181.62	232.188	128.162	209.498	209.804	232.662	160.657	91.6914	380.584	221.188	323.24	204.37	224.694	141.326	175.272	201.263	189.014	4282.07	530.599	182.527	467.002	208.982	292.517	226.727	149.523	229.986	387.79	249.339	308.934	356.259	83.3347	124.655	289.989	325.556	251.734	354.28	296.134
ENSG00000133657	ATP13A3	chr3	194123401	194219093	noDiffExp	protein_coding	0.956044	2055.38	1984.38	1261.11	1459.46	1085.08	2359.69	1095.66	1389.28	1251.55	1610.47	625.943	1175.2	1051.75	1489.33	1333.87	890.266	1088.63	1672.31	1286.13	2470.2	1190.47	1924.12	31750.3	1336.7	1111.76	1006.87	1052.31	1240	1614.33	1099.74	1214.02	1179.23	813.244	1151.15	1122.99	1235.94	1331.84	1190.45	1105.82	979.638	1452.92	2661.15
ENSG00000127249	ATP13A4	chr3	193119866	193310900	noDiffExp	protein_coding	2.86682	73.0113	11.9063	61.2295	15.4975	622.189	9.55893	15.7579	90.568	51.6944	38.4149	305.886	43.0106	380.25	36.8934	82.2711	369.135	44.6556	96.8235	178.355	12.8248	338.14	29.6493	2907.72	20.4076	121.685	149.043	314.397	65.9004	27.5353	45.6559	458.356	35.2536	21.0412	74.2912	18.0711	26.4089	49.862	30.4895	87.5265	410.659	33.9204	103.154
ENSG00000187527	ATP13A5	chr3	192992579	193096632	diffExp	protein_coding	2.06443	4.42493	11.9063	48.3391	0	363.568	0	2.57272	109.365	19.0453	14.775	279.903	27.8304	426.096	17.4758	67.4353	232.437	58.7362	65.2506	116.023	0	250.791	2.47078	2118.44	10.2038	51.6239	1.10402	7.39759	14.794	13.1818	15.4089	62.4786	0	1.05206	18.3889	12.9079	2.34746	10.4973	12.1958	35.2241	43.6743	1.88447	4.05663
ENSG00000163399	ATP1A1	chr1	116915290	116952883	diffExp	protein_coding	1.37367	1391.64	1043.79	1149.4	967.582	2157.99	1100.64	1114.63	1074.85	1937.18	1152.45	1955.78	1043.64	1480.55	2005.84	1321.73	1350.2	1655.48	1062.95	1333.03	796.563	1952.29	1067.99	30116.2	1846.89	2264.08	2513.86	1960.36	2002.56	2061.05	1029.54	2107.04	3017.71	1389.77	1988.95	1874.23	1891.46	2831.63	1324.6	863.523	1132.5	972.856	2080.47
ENSG00000069849	ATP1B3	chr3	141594966	141645356	noDiffExp	protein_coding	0.914187	588.516	508.002	445.794	406.978	236.132	581.729	356.643	452.84	429.88	514.168	168.887	289.689	310.133	372.817	289.972	147.062	356.843	454.123	384.481	507.293	286.811	500.332	8589.12	357.134	212.027	277.11	146.102	363.797	271.252	408.05	488.518	299.656	272.484	408.97	361.422	294.606	165.332	164.644	244.434	327.557	294.919	312.36
ENSG00000196296	ATP2A1	chr16	28889726	28915830	noDiffExp	protein_coding	3.70472	11.0623	7.93753	11.8162	6.06423	10.3074	16.3867	7.39657	1.70883	27.2076	32.5049	33.0687	8.85512	8.09042	9.70879	234.675	20.2333	10.4599	11.0505	11.1086	12.8248	18.0101	26.5609	537.038	0	16.5934	12.1443	270.012	16.8113	34.8586	15.4089	11.8494	28.2029	26.3016	18.3889	12.9079	8.80296	11.8094	27.7794	54.4372	21.8371	10.3646	19.7036
ENSG00000070961	ATP2B1	chr12	89981828	90103077	noDiffExp	protein_coding	1.03935	721.264	722.315	561.808	542.412	892.992	858.938	722.934	803.15	503.34	582.133	809.002	756.48	609.478	431.07	458.56	976.135	859.721	537.265	850.425	443.881	893.751	569.514	15106.6	622.433	728.265	301.399	575.162	714.817	1130.71	799.55	771.288	294.368	842.702	774.541	831.27	832.76	465.816	388.911	836.838	790.383	850.837	402.765
ENSG00000070961	ATP2B1	chr12	89981828	90103077	noDiffExp	protein_coding	1.03935	721.264	722.315	561.808	542.412	892.992	858.938	722.934	803.15	503.34	582.133	809.002	756.48	609.478	431.07	458.56	976.135	859.721	537.265	850.425	443.881	893.751	569.514	15106.6	622.433	728.265	301.399	575.162	714.817	1130.71	799.55	771.288	294.368	842.702	774.541	831.27	832.76	465.816	388.911	836.838	790.383	850.837	402.765
ENSG00000058668	ATP2B4	chr1	203595689	203713209	diffExp	protein_coding	0.477099	8250.28	8405.85	4242.02	9752.64	2129.87	6252.91	2835.46	3122.03	6978.74	9532.8	1310.94	4020.22	2100.81	4885.46	2909.16	1208.08	3417.56	6941.83	3302.34	9175.44	2504.75	2754.3	106034	1683.63	1268.47	1402.11	1350.06	3420.09	1884.41	1196.76	1417.08	2192.78	3355.03	964.315	1071.36	1581.6	2301.52	921.462	1253.12	1450.96	1807.67	1608.74
ENSG00000064270	ATP2C2	chr16	84402133	84497793	diffExp	protein_coding	17.6962	26.5496	3.96877	46.1907	2.02141	48.7257	1.36556	103.23	25.6324	24.4868	23.6399	184.24	26.5654	67.4202	58.2527	62.0405	135.218	26.9543	8.94565	58.6288	4.98743	42.774	177.278	1159.12	71.4267	215.714	281.526	194.187	44.3819	168.141	144.958	5.38609	502.364	521.823	180.211	111.008	335.686	169.268	42.6854	66.1786	74.0036	51.8228	222.535
ENSG00000159199	ATP5G1	chr17	46970127	46973233	noDiffExp	protein_coding	1.37683	50.8867	115.094	127.83	113.199	59.9701	111.976	148.253	152.086	70.7397	130.02	70.8615	78.4311	118.66	149.515	153.753	103.634	108.219	138.395	82.0803	109.723	76.9932	245.225	2515.54	132.65	88.4981	153.459	109.114	138.525	80.2626	167.215	208.442	133.964	154.653	117.689	167.803	204.229	186.326	245.271	165.446	90.9881	180.438	130.971
ENSG00000154518	ATP5G3	chr2	176040986	176049335	diffExp	protein_coding	0.863391	767.725	841.378	814.245	709.515	321.402	690.974	542.201	736.506	497.899	723.973	214.947	416.191	507	603.886	357.407	286.721	385.808	783.534	457.921	847.15	347.595	932.718	12786.7	622.433	259.963	401.865	334.741	379.263	452.283	406.338	593.547	315.52	512.354	465.607	521.48	696.608	417.266	562.363	396.004	294.195	476.77	323.951
ENSG00000167863	ATP5H	chr17	73034958	73043080	noDiffExp	protein_coding	0.963054	362.844	325.439	540.324	553.193	217.391	565.342	408.098	408.41	296.563	375.284	134.637	314.989	283.165	477.672	285.926	218.125	246.612	442.547	266.607	547.192	218.823	592.369	8081.55	326.522	239.682	401.865	312.548	275.033	243.424	383.51	604.319	324.333	286.161	222.138	371.748	348.01	320.166	285.924	365.049	169.238	386.316	381.323
ENSG00000241837	ATP5O	chr21	35275757	35288284	noDiffExp	protein_coding	0.967769	234.521	150.813	298.628	200.12	116.192	142.018	154.685	234.11	146.921	138.885	95.663	166.982	213.048	166.991	95.7582	86.3618	127.53	206.802	179.589	223.722	124.72	368.146	3872.21	234.688	121.685	174.436	184.94	152.647	111.313	195.179	226.754	116.337	124.143	133.871	211.69	258.22	162.707	138.219	123.818	118.284	163.949	100.257
ENSG00000125375	ATP5S	chr14	50779044	50802276	noDiffExp	protein_coding	1.0545	170.36	190.501	227.731	159.692	135.87	129.728	145.037	148.668	146.921	162.524	214.947	156.862	269.681	132.039	137.568	153.477	121.495	179.965	179.589	239.397	181.002	1234.77	4817.82	173.465	165.934	312.439	159.048	128.438	152.616	234.557	178.28	98.7102	106.258	149.318	144.569	254.112	212.569	185.647	123.818	181.976	134.739	219.058
ENSG00000171130	ATP6V0E2	chr7	149570057	149577784	noDiffExp	protein_coding	1.51612	201.334	281.782	198.727	205.51	94.6402	167.964	205.496	114.492	242.147	254.129	72.0425	182.162	83.601	283.497	180.727	158.412	143.622	448.861	83.3145	280.721	110.762	193.956	4187.9	285.707	221.245	168.916	676.879	169.458	124.495	101.014	180.973	200.946	143.08	172.856	268.485	145.542	191.575	258.822	145.166	857.108	237.914	255.568
ENSG00000155097	ATP6V1C1	chr8	104033291	104085279	noDiffExp	protein_coding	1.13893	679.227	742.159	556.437	681.216	566.904	610.406	544.13	507.523	565.918	602.818	464.143	452.876	601.388	543.692	679.748	490.535	619.546	668.819	573.945	716.765	543.005	1129.15	13540.3	612.229	510.708	467.002	641.741	642.865	805.848	577.548	661.95	467.111	814.296	698.043	413.054	678.415	645.581	1689.8	544.372	643.589	744.364	818.859
ENSG00000143882	ATP6V1C2	chr2	10861775	10925236	noDiffExp	protein_coding	0.830631	46.4618	51.594	34.3745	57.9471	48.7257	45.0635	41.4851	56.3914	57.1359	73.8748	61.4133	26.5654	59.3298	67.9615	52.5996	35.0382	38.2188	55.2526	43.2001	76.9489	58.5328	74.1233	1162.24	40.8153	47.9365	26.4966	36.9879	39.6747	34.2727	39.9489	36.0868	24.6775	82.0608	28.6867	46.4685	57.5127	41.989	49.4608	42.6958	52.1665	39.5738	18.5446
ENSG00000128524	ATP6V1F	chr7	128502880	128505898	noDiffExp	protein_coding	1.22374	230.096	194.47	189.06	198.772	92.7662	199.372	251.483	357.145	155.083	248.219	72.0425	140.417	221.138	194.176	188.819	87.3488	158.507	190.49	109.852	206.622	99.0556	261.902	4046.84	295.911	116.154	121.443	177.542	184.252	158.768	209.447	487.98	285.554	127.3	118.425	227.179	279.934	266.368	205.974	202.805	225.65	228.02	142.561
ENSG00000123191	ATP7B	chr13	52506809	52585630	noDiffExp	protein_coding	1.43801	287.62	194.47	201.95	186.644	137.744	95.5893	222.219	146.959	255.751	150.705	252.739	136.622	204.957	409.711	383.033	301.032	171.381	215.222	177.738	200.21	159.389	113.656	4605.34	234.688	554.957	525.516	140.554	188.287	250.747	214.583	106.106	169.217	254.599	369.985	431.125	124.415	590.471	660.607	578.529	130.416	221.425	118.222
ENSG00000081923	ATP8B1	chr18	55313658	55470333	diffExp	protein_coding	2.16877	351.782	333.376	505.949	278.281	429.161	387.819	954.157	264.869	282.959	307.319	523.194	354.205	533.968	996.121	1212.49	771.334	537.477	259.424	403.613	383.319	538.052	1156.32	11765.2	826.509	702.453	2088.81	761.952	908.483	1115.18	1022.12	719.582	1567.02	704.882	734.821	782.22	1105.07	1288.54	1571.23	722.627	605.374	608.683	927.229
ENSG00000081923	ATP8B1	chr18	55313658	55470333	diffExp	protein_coding	2.16877	351.782	333.376	505.949	278.281	429.161	387.819	954.157	264.869	282.959	307.319	523.194	354.205	533.968	996.121	1212.49	771.334	537.477	259.424	403.613	383.319	538.052	1156.32	11765.2	826.509	702.453	2088.81	761.952	908.483	1115.18	1022.12	719.582	1567.02	704.882	734.821	782.22	1105.07	1288.54	1571.23	722.627	605.374	608.683	927.229
ENSG00000081923	ATP8B1	chr18	55313658	55470333	diffExp	protein_coding	2.16877	351.782	333.376	505.949	278.281	429.161	387.819	954.157	264.869	282.959	307.319	523.194	354.205	533.968	996.121	1212.49	771.334	537.477	259.424	403.613	383.319	538.052	1156.32	11765.2	826.509	702.453	2088.81	761.952	908.483	1115.18	1022.12	719.582	1567.02	704.882	734.821	782.22	1105.07	1288.54	1571.23	722.627	605.374	608.683	927.229
ENSG00000104043	ATP8B4	chr15	50150435	50475014	diffExp	protein_coding	0.674506	336.295	452.439	317.964	340.945	313.906	585.826	241.514	611.761	282.959	357.554	192.507	316.254	299.346	161.166	271.09	174.698	302.532	473.067	311.658	376.195	189.556	132.187	7041.42	224.484	180.684	139.107	164.596	177.527	141.192	223.143	487.441	185.082	91.5294	197.129	147.15	142.021	137.776	178.194	212.412	223.831	145.575	271.215
ENSG00000166377	ATP9B	chr18	76829285	77138283	noDiffExp	protein_coding	0.992505	473.468	333.376	436.126	455.491	624.063	340.025	315.158	570.749	612.171	413.699	846.795	607.208	563.633	279.613	347.966	584.793	514.143	374.139	752.299	556.454	669.075	232.253	10902.7	530.599	519.926	430.57	464.199	441.801	466.343	497.65	403.957	514.703	335.608	582.561	397.564	448.951	472.376	355.711	357.578	587.783	320.83	574.882
ENSG00000171953	ATPAF2	chr17	17880723	17942523	noDiffExp	protein_coding	1.11666	70.7989	55.5627	80.5651	92.9849	77.7737	84.6648	73.6441	78.6062	84.3435	59.0998	151.171	120.177	80.9042	83.4956	115.989	111.53	86.4951	76.8274	87.0174	75.5239	87.349	68.5641	1903.09	51.0191	81.1232	110.402	125.759	109.61	54.7778	88.4584	58.1698	95.1848	108.362	108.127	123.916	82.161	48.5498	138.219	106.74	97.0539	108.828	76.4964
ENSG00000130770	ATPIF1	chr1	28562620	28573417	diffExp	protein_coding	2.08478	121.686	91.2816	227.731	160.365	79.6477	142.018	323.841	249.489	111.551	130.02	186.602	163.187	277.771	283.497	296.716	249.215	190.692	175.756	142.56	142.498	161.641	327.996	4235.76	530.599	234.151	426.153	227.476	235.358	272.717	478.817	1077.76	415.993	278.796	317.025	431.125	545.784	301.796	359.099	277.523	275.391	416.467	314.099
ENSG00000175054	ATR	chr3	142168077	142297668	noDiffExp	protein_coding	1.17012	508.867	670.721	637.002	609.792	989.506	678.684	578.219	690.367	516.944	638.278	1023.95	640.099	871.069	526.216	809.224	898.162	703.225	598.832	944.231	785.164	989.655	632.519	15940.7	724.471	973.479	674.559	795.241	782.062	979.555	786.994	988.886	683.921	641.758	812.79	580.857	751.773	892.267	916.041	754.649	966.9	766.978	996.771
ENSG00000088812	ATRN	chr20	3451687	3631769	noDiffExp	protein_coding	1.04971	803.125	642.94	560.733	778.243	652.174	802.95	695.599	613.47	584.963	667.828	546.815	588.233	571.723	681.557	660.866	818.71	801.79	721.441	546.79	644.803	715.001	867.86	14967.6	724.471	643.455	893.156	819.283	735.663	539.575	454.847	658.719	722.7	845.858	668.621	761.568	652.593	548.481	582.689	852.849	575.045	1039.28	595.165
ENSG00000124788	ATXN1	chr6	16299343	16761722	noDiffExp	protein_coding	1.18008	1024.37	1047.75	775.574	946.021	1102.89	793.391	1302.76	839.036	897.85	809.667	1211.73	936.113	933.095	733.984	704.025	952.447	967.941	921.928	1152.83	1085.12	1042.78	360.733	20542	989.77	1191.04	239.573	1411.09	872.844	1128.95	1305.19	1045.98	1191.57	1027.86	1726.35	999.073	1771.16	1173.07	684.321	991.611	812.827	880.046	1702.04
ENSG00000224470	ATXN1L	chr16	71879894	71919171	diffExp	protein_coding	0.523755	1199.16	1206.5	689.638	1348.96	595.952	1062.41	502.002	529.737	1118.23	1149.49	429.893	726.12	471.941	786.412	447.771	536.923	817.48	1021.38	603.568	1226.91	611.443	556.543	17638.5	214.28	418.522	531.036	419.813	411.541	419.767	248.254	310.239	463.585	738.548	332.472	423.38	189.557	213.882	205.974	406.678	498.008	491.846	291.498
ENSG00000204842	ATXN2	chr12	111890018	112037480	noDiffExp	protein_coding	1.04826	750.026	754.066	605.85	621.921	609.071	682.781	408.419	516.067	791.741	709.198	935.372	592.028	560.936	514.566	478.791	630.194	592.19	575.679	806.608	747.402	754.623	605.958	14243.5	530.599	829.669	590.653	776.747	600.5	756.929	608.365	521.912	784.393	876.368	812.79	547.296	488.271	660.015	567.783	419.487	641.163	478.655	1100.51
ENSG00000204842	ATXN2	chr12	111890018	112037480	noDiffExp	protein_coding	1.04826	750.026	754.066	605.85	621.921	609.071	682.781	408.419	516.067	791.741	709.198	935.372	592.028	560.936	514.566	478.791	630.194	592.19	575.679	806.608	747.402	754.623	605.958	14243.5	530.599	829.669	590.653	776.747	600.5	756.929	608.365	521.912	784.393	876.368	812.79	547.296	488.271	660.015	567.783	419.487	641.163	478.655	1100.51
ENSG00000123594	ATXN3L	chrX	13336770	13338518	noDiffExp	protein_coding	1.11727	42.0368	27.7814	13.9646	14.8237	23.4258	20.4834	16.7227	11.9618	16.3245	5.90998	8.26718	10.1201	8.09042	15.5341	31.0203	15.7919	20.5174	31.0467	9.25717	19.2372	9.4553	11.7362	383.509	0	16.5934	15.4563	12.9458	28.243	19.6263	6.27769	2.15444	26.4402	19.9892	16.9178	20.6527	4.69491	11.8094	13.5509	17.0783	17.591	13.6624	9.85181
ENSG00000146776	ATXN7L1	chr7	105245514	105517050	noDiffExp	protein_coding	1.06271	194.697	146.844	149.314	155.649	267.054	166.599	116.094	191.389	247.589	180.254	348.402	207.463	177.989	161.166	179.378	206.775	185.864	133.132	230.812	206.622	228.278	77.2118	4158.58	102.038	302.368	134.691	266.313	174.165	201.828	163.791	138.423	304.944	89.4253	177.269	160.058	75.1186	191.575	174.129	130.222	225.65	114.481	373.21
ENSG00000087152	ATXN7L3	chr17	42269173	42277481	diffExp	protein_coding	1.33665	263.283	281.782	201.95	299.169	205.21	237.608	279.462	222.148	337.374	218.669	328.325	240.353	177.989	345.633	256.254	329.655	275.577	276.789	233.281	213.747	255.293	168.631	5648.18	255.095	322.649	433.882	423.512	317.398	480.404	219.719	181.511	359.587	394.523	301.578	462.104	208.924	258.495	374.683	317.017	311.786	423.063	607.915
ENSG00000135407	AVIL	chr12	58191159	58212487	diffExp	protein_coding	0.615171	550.904	603.252	369.525	487.834	260.495	484.774	293.933	386.196	380.906	398.924	262.188	312.459	242.713	392.235	198.26	261.553	248.221	474.12	317.83	474.518	451.603	284.757	8137.2	183.669	221.245	225.221	157.199	234.014	280.919	208.876	201.44	172.743	243.026	179.476	201.364	154.932	120.718	145.672	240.164	207.453	254.874	248.613
ENSG00000135407	AVIL	chr12	58191159	58212487	diffExp	protein_coding	0.615171	550.904	603.252	369.525	487.834	260.495	484.774	293.933	386.196	380.906	398.924	262.188	312.459	242.713	392.235	198.26	261.553	248.221	474.12	317.83	474.518	451.603	284.757	8137.2	183.669	221.245	225.221	157.199	234.014	280.919	208.876	201.44	172.743	243.026	179.476	201.364	154.932	120.718	145.672	240.164	207.453	254.874	248.613
ENSG00000105778	AVL9	chr7	32535038	33078516	diffExp	protein_coding	1.30483	553.116	615.159	695.009	679.194	861.133	602.213	623.884	673.279	563.197	605.773	843.252	647.689	809.042	551.459	531.391	778.736	657.363	647.77	795.5	703.94	817.208	1101.35	15356.7	877.528	1179.97	799.314	943.192	883.603	889.919	707.667	1048.13	467.111	1032.07	1040.81	694.446	649.072	851.59	671.447	821.895	1099.74	752.373	1019.37
ENSG00000105778	AVL9	chr7	32535038	33078516	diffExp	protein_coding	1.30483	553.116	615.159	695.009	679.194	861.133	602.213	623.884	673.279	563.197	605.773	843.252	647.689	809.042	551.459	531.391	778.736	657.363	647.77	795.5	703.94	817.208	1101.35	15356.7	877.528	1179.97	799.314	943.192	883.603	889.919	707.667	1048.13	467.111	1032.07	1040.81	694.446	649.072	851.59	671.447	821.895	1099.74	752.373	1019.37
ENSG00000105778	AVL9	chr7	32535038	33078516	diffExp	protein_coding	1.30483	553.116	615.159	695.009	679.194	861.133	602.213	623.884	673.279	563.197	605.773	843.252	647.689	809.042	551.459	531.391	778.736	657.363	647.77	795.5	703.94	817.208	1101.35	15356.7	877.528	1179.97	799.314	943.192	883.603	889.919	707.667	1048.13	467.111	1032.07	1040.81	694.446	649.072	851.59	671.447	821.895	1099.74	752.373	1019.37
ENSG00000105778	AVL9	chr7	32535038	33078516	diffExp	protein_coding	1.30483	553.116	615.159	695.009	679.194	861.133	602.213	623.884	673.279	563.197	605.773	843.252	647.689	809.042	551.459	531.391	778.736	657.363	647.77	795.5	703.94	817.208	1101.35	15356.7	877.528	1179.97	799.314	943.192	883.603	889.919	707.667	1048.13	467.111	1032.07	1040.81	694.446	649.072	851.59	671.447	821.895	1099.74	752.373	1019.37
ENSG00000162779	AXDND1	chr1	179334855	179523870	noDiffExp	protein_coding	3.83558	2.21247	0	11.8162	1.34761	15.9295	6.82781	8.68293	0	10.883	17.7299	12.9913	5.06007	18.8777	5.82527	86.3172	6.90894	11.6668	3.15729	6.78859	4.98743	6.30354	5.55925	249.873	0	3.68742	12.1443	14.7952	8.74188	16.404	27.9643	6.46331	5.28805	12.6247	9.56224	43.8869	14.6716	32.8039	29.1344	72.5829	5.45928	9.89345	28.3964
ENSG00000162779	AXDND1	chr1	179334855	179523870	noDiffExp	protein_coding	3.83558	2.21247	0	11.8162	1.34761	15.9295	6.82781	8.68293	0	10.883	17.7299	12.9913	5.06007	18.8777	5.82527	86.3172	6.90894	11.6668	3.15729	6.78859	4.98743	6.30354	5.55925	249.873	0	3.68742	12.1443	14.7952	8.74188	16.404	27.9643	6.46331	5.28805	12.6247	9.56224	43.8869	14.6716	32.8039	29.1344	72.5829	5.45928	9.89345	28.3964
ENSG00000141577	AZI1	chr17	79163393	79196799	noDiffExp	protein_coding	1.21049	108.411	83.3441	84.862	101.071	134.933	68.2781	105.481	111.074	174.129	124.11	413.359	174.572	113.266	112.622	105.199	228.982	76.8399	95.2449	137.623	82.6488	149.484	80.3003	2865.83	91.8344	178.84	173.332	190.488	129.111	118.05	106.721	84.023	206.234	201.996	116.954	147.15	64.5551	107.597	133.476	127.02	146.794	96.5789	199.354
ENSG00000155096	AZIN1	chr8	103838585	103906092	noDiffExp	protein_coding	1.24036	2166	1996.29	1670.38	1964.81	1586.4	1891.3	1807.66	1522.57	1994.32	1690.25	1253.07	1332.06	2165.54	1813.6	2442.51	1396.59	1711.4	2044.34	1457.08	1974.31	1304.38	4090.99	41275.9	1744.85	1432.56	1264.11	1797.61	2623.91	2571.62	2242.85	1495.72	1223.3	2897.38	2684.78	1499.9	2898.52	2384.19	8610.92	1828.45	1418.2	2248.17	1582.08
ENSG00000177191	B3GNT8	chr19	41931264	41934635	noDiffExp	protein_coding	1.99644	19.9122	7.93753	9.66782	16.8451	3.74813	13.6556	10.6125	15.3795	8.16227	8.86497	8.26718	10.1201	2.69681	15.5341	21.5793	14.8049	20.9198	16.3127	9.87432	2.84996	6.30354	17.9131	261.961	71.4267	7.37484	0	11.0964	4.70717	11.4242	11.414	9.69496	26.4402	9.46856	9.56224	5.16317	23.4746	23.6188	11.5183	18.1457	8.49222	40.9872	13.9084
ENSG00000086062	B4GALT1	chr9	33104080	33167354	diffExp	protein_coding	1.63307	869.499	825.503	595.108	674.478	1202.21	588.557	797.543	656.191	1080.14	812.622	846.795	422.516	636.447	2367	3325.91	756.529	589.374	580.941	613.442	584.242	659.62	491.685	19976.4	1071.4	966.104	886.532	1734.73	2638.7	1587.68	755.035	695.883	904.256	1067.84	1265.16	1314.03	1187.81	2228.04	6715.15	1008.69	701.215	795.716	1141.65
ENSG00000118276	B4GALT6	chr18	29202210	29265799	diffExp	protein_coding	0.458395	207.972	214.313	149.314	202.815	126.499	132.459	64.6396	140.124	81.6227	79.7847	81.4907	111.321	207.654	75.7285	76.8763	59.2195	114.254	205.224	120.343	436.044	160.74	187.161	3235.6	71.4267	18.4371	18.7684	27.741	55.1411	31.0505	63.9183	96.411	17.6268	32.6139	36.7778	61.958	106.809	38.0525	35.9099	66.1786	52.1665	39.5738	40.5663
ENSG00000164929	BAALC	chr8	104152938	104242533	diffExp	protein_coding	0.498525	117.261	99.2191	67.6747	108.482	52.4738	72.3748	49.2033	82.0238	95.2265	100.47	31.8877	92.3462	51.2393	79.612	72.8302	12.8309	53.104	121.556	98.7432	233.697	43.2242	72.8879	1808.37	30.6115	1.84371	18.7684	133.157	23.5358	15.5252	20.5452	82.9458	52.8805	11.5727	8.82668	43.8869	13.4979	31.4918	25.0692	35.2241	12.1317	23.0847	11.5904
ENSG00000164929	BAALC	chr8	104152938	104242533	diffExp	protein_coding	0.498525	117.261	99.2191	67.6747	108.482	52.4738	72.3748	49.2033	82.0238	95.2265	100.47	31.8877	92.3462	51.2393	79.612	72.8302	12.8309	53.104	121.556	98.7432	233.697	43.2242	72.8879	1808.37	30.6115	1.84371	18.7684	133.157	23.5358	15.5252	20.5452	82.9458	52.8805	11.5727	8.82668	43.8869	13.4979	31.4918	25.0692	35.2241	12.1317	23.0847	11.5904
ENSG00000182240	BACE2	chr21	42539728	42654445	noDiffExp	protein_coding	0.923486	336.295	365.126	293.257	336.228	300.787	389.185	330.273	331.513	261.193	401.879	395.643	431.371	347.888	240.778	392.474	369.628	658.57	323.096	355.475	249.371	355.249	277.962	7743.24	387.745	372.429	198.724	109.114	189.632	647.373	236.84	583.314	72.27	875.316	605.363	678.957	200.121	131.216	184.97	283.927	255.98	291.15	81.1325
ENSG00000112208	BAG2	chr6	57037124	57054631	noDiffExp	protein_coding	1.16614	95.136	182.563	110.643	180.579	86.207	251.263	132.173	93.9856	103.389	91.6047	35.4308	96.1413	91.6914	40.7769	98.4556	51.8171	137.185	118.925	114.789	144.635	66.1871	56.2102	2379.79	51.0191	64.5298	78.3857	46.2349	103.558	59.7575	94.1654	115.262	31.7283	130.456	159.616	118.753	258.807	47.2376	67.7545	118.481	80.6761	102.703	70.7012
ENSG00000166170	BAG5	chr14	104022881	104029168	diffExp	protein_coding	0.850102	825.249	789.784	545.695	749.944	537.856	741.5	540.271	533.155	522.386	738.748	305.886	522.452	439.58	464.08	476.094	484.613	615.121	695.656	485.076	854.275	466.462	719.614	13053.5	510.191	471.99	576.301	625.096	478.114	701.858	418.893	455.125	428.332	426.085	433.243	565.367	461.862	265.056	519	420.554	442.202	689.715	380.164
ENSG00000140320	BAHD1	chr15	40731920	40760441	noDiffExp	protein_coding	1.0438	236.734	230.188	207.321	248.634	151.799	208.931	208.712	145.251	282.959	236.399	268.093	218.848	207.654	302.914	198.26	218.619	242.589	239.428	198.103	201.635	257.094	243.989	4954.15	214.28	141.966	268.278	336.59	253.515	303.475	148.382	122.264	202.708	294.577	328.058	382.075	230.051	178.453	194.456	166.514	240.209	228.02	188.923
ENSG00000140320	BAHD1	chr15	40731920	40760441	noDiffExp	protein_coding	1.0438	236.734	230.188	207.321	248.634	151.799	208.931	208.712	145.251	282.959	236.399	268.093	218.848	207.654	302.914	198.26	218.619	242.589	239.428	198.103	201.635	257.094	243.989	4954.15	214.28	141.966	268.278	336.59	253.515	303.475	148.382	122.264	202.708	294.577	328.058	382.075	230.051	178.453	194.456	166.514	240.209	228.02	188.923
ENSG00000006453	BAIAP2L1	chr7	97920963	98030380	diffExp	protein_coding	2.56389	81.8612	47.6252	87.0104	51.2091	113.381	36.8702	138.284	92.2768	116.993	79.7847	179.516	77.166	80.9042	145.632	141.614	165.815	80.4606	83.6682	103.063	49.8743	159.389	124.157	2236.55	112.242	243.37	209.765	312.548	130.456	106.626	172.351	204.671	415.993	297.734	114.747	152.314	137.326	212.569	197.166	125.953	465.859	210.589	437.536
ENSG00000006453	BAIAP2L1	chr7	97920963	98030380	diffExp	protein_coding	2.56389	81.8612	47.6252	87.0104	51.2091	113.381	36.8702	138.284	92.2768	116.993	79.7847	179.516	77.166	80.9042	145.632	141.614	165.815	80.4606	83.6682	103.063	49.8743	159.389	124.157	2236.55	112.242	243.37	209.765	312.548	130.456	106.626	172.351	204.671	415.993	297.734	114.747	152.314	137.326	212.569	197.166	125.953	465.859	210.589	437.536
ENSG00000128298	BAIAP2L2	chr22	38480896	38506677	noDiffExp	protein_coding	1.02042	13.2748	0	8.59362	8.08565	8.43329	5.46225	8.68293	10.253	13.6038	32.5049	11.8103	13.9152	10.7872	13.5923	22.928	13.3244	7.24145	10.5243	15.4286	9.26237	10.3558	6.17694	254.241	20.4076	11.0623	15.4563	11.0964	6.05207	7.61616	12.5554	10.7722	10.5761	5.26031	5.1489	5.16317	6.45551	9.1851	2.71018	13.8761	7.88563	8.00898	12.1699
ENSG00000176788	BASP1	chr5	17065707	17276943	diffExp	protein_coding	2.41646	79.6487	115.094	62.3037	107.809	55.2849	107.879	165.619	170.883	70.7397	94.5597	42.5169	65.7809	53.9361	33.0099	83.6198	24.1813	70.8053	35.7826	46.903	47.7368	42.3237	455.858	2032.28	132.65	73.7484	110.402	62.8795	125.076	111.313	132.402	161.583	185.082	173.59	64.729	224.598	144.955	28.8674	38.6201	154.772	113.432	156.411	489.693
ENSG00000198604	BAZ1A	chr14	35221937	35344853	diffExp	protein_coding	1.44958	561.966	373.064	481.242	413.042	575.338	617.234	567.285	565.623	511.502	478.708	509.022	419.986	539.361	596.119	654.123	630.688	493.223	429.391	548.025	419.656	587.129	4706.21	15677.9	744.879	702.453	824.706	560.367	796.856	891.676	726.5	536.993	809.071	925.815	579.619	702.191	606.818	986.742	968.212	813.356	884.404	605.385	624.721
ENSG00000123636	BAZ2B	chr2	160175490	160473203	noDiffExp	protein_coding	0.868959	1665.99	1389.07	1640.31	1226.32	2517.81	1387.41	1152.9	1310.67	1893.65	1255.87	2796.67	1649.58	1736.74	1054.37	795.737	1858.51	1599.56	1395.52	2289.61	1436.38	2238.66	820.916	35112.2	1642.81	1722.02	1705.72	904.355	1116.27	1358.31	1470.69	1127.31	1210.96	1360.32	1831.54	973.258	1033.47	1271.48	794.761	895.545	1760.92	913.495	1520.08
ENSG00000123636	BAZ2B	chr2	160175490	160473203	noDiffExp	protein_coding	0.868959	1665.99	1389.07	1640.31	1226.32	2517.81	1387.41	1152.9	1310.67	1893.65	1255.87	2796.67	1649.58	1736.74	1054.37	795.737	1858.51	1599.56	1395.52	2289.61	1436.38	2238.66	820.916	35112.2	1642.81	1722.02	1705.72	904.355	1116.27	1358.31	1470.69	1127.31	1210.96	1360.32	1831.54	973.258	1033.47	1271.48	794.761	895.545	1760.92	913.495	1520.08
ENSG00000214413	BBIP1	chr10	112658488	112679032	noDiffExp	protein_coding	0.899528	181.422	202.407	238.473	191.36	239.88	232.145	150.504	247.78	176.849	180.254	155.895	258.063	256.197	139.807	136.219	185.554	227.301	200.488	262.904	243.671	203.064	255.725	4565.97	234.688	132.747	155.667	116.512	144.577	139.434	226.568	312.932	162.167	133.612	163.294	147.15	293.432	186.326	81.983	159.042	206.846	142.748	108.949
ENSG00000129151	BBOX1	chr11	27062272	27149356	diffExp	protein_coding	1.28107	8.84986	23.8126	79.4909	2.02141	152.736	5.46225	10.9341	75.1885	16.3245	20.6849	191.326	69.5759	277.771	19.4176	29.6716	29.6097	35.4027	57.3574	64.1831	6.41241	143.18	2.47078	1321.88	20.4076	29.4994	1.10402	0	6.72453	3.22222	75.3323	29.0849	1.76268	24.1974	22.0667	10.3263	5.86864	26.2431	6.09791	34.1567	7.88563	0	0
ENSG00000132692	BCAN	chr1	156611182	156629324	noDiffExp	protein_coding	2.25954	4.42493	3.96877	4.29681	3.36902	6.55922	4.09668	5.46703	8.54415	29.9283	32.5049	18.8964	16.4452	5.39361	3.88351	63.3892	14.3114	14.4829	6.84079	8.02288	0.71249	7.65429	9.26541	272.458	0	9.21855	9.93622	7.39759	14.794	13.1818	14.2675	4.30887	24.6775	9.46856	10.2978	12.9079	7.62923	13.1216	37.9425	55.5046	6.06587	10.3646	9.27229
ENSG00000132692	BCAN	chr1	156611182	156629324	noDiffExp	protein_coding	2.25954	4.42493	3.96877	4.29681	3.36902	6.55922	4.09668	5.46703	8.54415	29.9283	32.5049	18.8964	16.4452	5.39361	3.88351	63.3892	14.3114	14.4829	6.84079	8.02288	0.71249	7.65429	9.26541	272.458	0	9.21855	9.93622	7.39759	14.794	13.1818	14.2675	4.30887	24.6775	9.46856	10.2978	12.9079	7.62923	13.1216	37.9425	55.5046	6.06587	10.3646	9.27229
ENSG00000075790	BCAP29	chr7	107220422	107269615	diffExp	protein_coding	0.819748	1015.52	1004.1	858.287	981.058	524.738	1035.1	684.986	849.289	652.982	978.102	276.36	638.834	606.782	755.344	432.935	540.378	639.662	966.13	694.288	1433.53	594.784	859.213	17022.4	693.86	549.425	362.12	273.711	611.932	572.091	798.979	921.021	518.228	308.254	364.836	296.882	842.15	644.269	422.111	797.345	611.44	641.19	593.427
ENSG00000137936	BCAR3	chr1	94027347	94312706	diffExp	protein_coding	0.703977	517.717	428.627	270.699	396.87	264.243	391.916	318.052	246.072	609.45	437.339	392.1	269.449	353.282	306.798	163.194	367.654	285.635	530.425	293.761	398.282	241.786	297.729	7781.08	81.6305	276.556	337.831	177.542	313.363	186.01	194.038	233.756	274.978	223.037	311.141	302.045	200.708	274.241	75.2075	324.488	183.189	298.688	263.101
ENSG00000064787	BCAS1	chr20	52553316	52687304	diffExp	protein_coding	4.83391	28.762	31.7501	81.6394	19.5403	48.7257	8.19337	221.254	41.0119	40.8114	38.4149	57.8702	49.3357	32.3617	174.758	164.542	75.0114	64.7708	20.5224	39.4973	8.54988	47.2765	235.959	1530.56	81.6305	153.028	317.959	221.928	131.128	79.3838	122.7	70.5578	387.79	259.859	115.482	178.129	87.4428	185.014	132.799	149.435	50.3467	206.82	719.762
ENSG00000141376	BCAS3	chr17	58754814	59470199	noDiffExp	protein_coding	0.991887	362.844	305.595	267.476	361.833	364.506	247.167	235.725	258.033	304.725	295.499	379.109	317.519	353.282	223.302	250.859	398.251	275.98	300.469	370.904	347.695	371.909	538.012	7130.69	255.095	416.678	208.661	410.566	230.651	184.545	306.465	234.834	304.944	267.224	342.769	286.556	222.422	219.13	250.692	289.264	266.898	236.501	717.444
ENSG00000141376	BCAS3	chr17	58754814	59470199	noDiffExp	protein_coding	0.991887	362.844	305.595	267.476	361.833	364.506	247.167	235.725	258.033	304.725	295.499	379.109	317.519	353.282	223.302	250.859	398.251	275.98	300.469	370.904	347.695	371.909	538.012	7130.69	255.095	416.678	208.661	410.566	230.651	184.545	306.465	234.834	304.944	267.224	342.769	286.556	222.422	219.13	250.692	289.264	266.898	236.501	717.444
ENSG00000141376	BCAS3	chr17	58754814	59470199	noDiffExp	protein_coding	0.991887	362.844	305.595	267.476	361.833	364.506	247.167	235.725	258.033	304.725	295.499	379.109	317.519	353.282	223.302	250.859	398.251	275.98	300.469	370.904	347.695	371.909	538.012	7130.69	255.095	416.678	208.661	410.566	230.651	184.545	306.465	234.834	304.944	267.224	342.769	286.556	222.422	219.13	250.692	289.264	266.898	236.501	717.444
ENSG00000124243	BCAS4	chr20	49411431	49493714	diffExp	protein_coding	8.69803	15.4873	11.9063	42.9681	5.39043	10.3074	17.7523	56.9214	10.253	8.16227	8.86497	49.6031	17.7102	16.1808	56.311	90.3634	24.1813	9.65527	9.99808	19.7486	2.84996	11.2563	103.155	599.026	61.2229	92.1855	224.117	118.361	106.248	38.3737	66.7718	194.438	197.42	149.393	44.869	121.335	97.4195	114.158	128.056	73.6503	55.1994	112.126	146.618
ENSG00000060982	BCAT1	chr12	24964295	25102393	noDiffExp	protein_coding	1.49697	314.17	611.19	497.356	646.178	221.14	557.149	416.459	1134.66	198.615	481.663	38.9738	193.548	285.862	289.322	299.413	61.687	372.935	275.21	194.401	203.06	73.3912	195.809	7562.19	316.318	158.559	123.651	179.392	412.886	339.798	333.288	814.377	176.268	556.541	152.996	529.225	727.125	191.575	102.987	331.96	218.371	669.457	158.208
ENSG00000186666	BCDIN3D	chr12	50231573	50236912	diffExp	protein_coding	1.84805	28.762	43.6564	37.5971	25.6045	34.6702	35.5046	75.8952	32.4678	10.883	23.6399	29.5256	35.4205	43.1489	48.5439	55.297	52.3106	43.4487	41.0448	27.7715	27.0746	45.9258	88.948	887.141	10.2038	60.8424	91.634	83.2229	47.0717	66.4949	81.0393	60.8628	65.2192	58.9155	41.9267	69.7028	68.0762	80.0416	66.3994	53.3698	37.0018	84.3299	64.906
ENSG00000142867	BCL10	chr1	85731931	85742773	diffExp	protein_coding	1.24272	203.547	254.001	193.356	202.141	168.666	214.393	295.541	239.236	168.687	203.894	96.8441	163.187	226.532	238.836	199.609	185.554	212.818	156.812	183.292	201.635	185.504	276.727	4470.81	326.522	160.403	223.013	160.898	231.996	258.364	329.293	297.312	179.794	272.484	178.74	242.669	360.335	359.531	287.957	239.097	221.404	258.643	124.017
ENSG00000127152	BCL11B	chr14	99635624	99737861	diffExp	protein_coding	4.35535	17.6997	43.6564	87.0104	26.9522	107.759	24.5801	83.2918	47.8472	24.4868	41.3699	57.8702	31.6254	99.7819	17.4758	56.6457	32.0772	41.4372	51.0428	72.8231	14.2498	120.217	5.55925	1105.46	91.8344	55.3113	625.982	14.7952	94.1434	74.6969	59.9234	64.6331	690.971	36.8222	28.6867	64.5396	125.002	52.4863	17.6162	50.1676	239.602	81.9743	207.468
ENSG00000171552	BCL2L1	chr20	30252255	30311792	noDiffExp	protein_coding	1.07122	566.391	412.752	398.529	676.499	333.583	604.944	620.025	406.702	688.352	641.233	536.185	325.109	396.431	667.964	558.365	518.664	518.568	560.945	381.395	503.73	422.787	412.62	11151.8	357.134	543.894	496.811	909.903	556.791	587.909	404.055	485.825	620.464	602.832	450.896	596.346	507.051	367.404	552.877	448.306	479.204	620.932	594.006
ENSG00000188761	BCL2L15	chr1	114420790	114430169	noDiffExp	protein_coding	2.21262	2.21247	3.96877	3.22261	4.71663	11.2444	5.46225	2.89431	5.12649	2.72076	0	28.3446	17.7102	13.484	7.76703	21.5793	8.38943	6.03454	3.15729	11.7258	17.0998	12.6071	4.32386	193.792	20.4076	7.37484	16.5604	7.39759	7.39698	12.596	10.8433	9.15635	7.05073	5.26031	9.56224	5.16317	7.62923	11.8094	10.8407	14.9435	9.70539	8.00898	17.3855
ENSG00000110987	BCL7A	chr12	122457328	122499948	noDiffExp	protein_coding	1.08462	139.385	170.657	106.346	98.3754	148.988	102.417	82.0054	56.3914	168.687	97.5147	140.542	87.2862	43.1489	120.389	101.153	132.257	139.197	157.338	67.2688	84.0738	106.26	177.278	2526.96	122.446	156.715	81.6978	157.199	127.766	159.061	70.7667	47.9362	162.167	114.675	93.4157	178.129	45.7754	53.7984	144.317	85.3917	114.038	237.914	130.392
ENSG00000099385	BCL7C	chr16	30844947	30906281	noDiffExp	protein_coding	1.11113	243.371	214.313	180.466	210.227	146.177	154.308	219.324	194.807	168.687	277.769	178.335	192.283	202.261	293.205	214.444	181.606	218.048	211.538	152.435	180.26	149.034	235.342	4418.24	163.261	224.933	157.876	294.054	293.862	172.242	194.038	329.629	207.996	213.569	163.294	216.853	294.019	308.357	293.377	197.468	148.007	298.217	164.004
ENSG00000186716	BCR	chr22	23521891	23660224	diffExp	protein_coding	0.634596	688.077	666.753	452.239	630.007	453.524	544.859	416.137	355.437	990.356	833.307	774.753	562.933	355.979	733.984	473.396	466.354	547.937	696.182	467.179	596.354	531.748	436.71	12674.2	122.446	328.18	439.402	456.801	417.593	273.889	298.476	255.839	541.143	471.324	423.681	379.493	165.496	333.288	417.368	204.94	374.264	283.141	316.996
ENSG00000176697	BDNF	chr11	27676440	27743605	noDiffExp	protein_coding	2.98935	8.84986	3.96877	2.1484	4.04282	17.8036	4.09668	0	6.83532	19.0453	8.86497	30.7067	8.85512	24.2713	5.82527	43.1586	5.42845	8.04606	2.10486	6.78859	0	16.6593	3.70617	231.206	0	3.68742	2.20805	0	12.1041	65.9091	6.27769	4.30887	21.1522	17.8851	6.62001	7.74476	1.76059	0	19.6488	50.1676	0.606587	9.89345	5.21566
ENSG00000166546	BEAN1	chr16	66461200	66527432	noDiffExp	protein_coding	1.02427	39.8244	35.7189	25.7808	28.9736	53.4108	24.5801	37.9476	34.1766	59.8567	38.4149	41.3359	39.2155	29.6649	38.8351	32.369	43.9211	45.0579	39.4661	28.3887	38.4744	32.4182	64.8579	852.689	20.4076	40.5616	40.8489	22.1928	35.64	38.3737	26.2522	51.7065	49.3551	64.1758	33.8356	28.3974	31.6907	35.4282	25.0692	55.5046	47.9204	48.525	23.7602
ENSG00000183092	BEGAIN	chr14	101003486	101053750	noDiffExp	protein_coding	3.26028	4.42493	11.9063	18.2614	8.75945	14.0555	6.82781	2.25113	20.506	21.7661	8.86497	102.749	40.4805	35.0585	5.82527	59.3431	28.6228	10.8622	18.9437	28.3887	2.13747	49.978	1.23539	501.248	0	31.3431	3.31207	22.1928	12.7766	15.5252	12.5554	7.54053	107.524	6.31237	24.2734	20.6527	5.28178	9.1851	25.7467	43.7632	21.2305	2.8267	91.5639
ENSG00000151917	BEND6	chr6	56819773	56892140	diffExp	protein_coding	2.37206	6.6374	27.7814	20.4098	19.5403	21.5517	21.849	43.4146	35.8854	19.0453	14.775	11.8103	10.1201	10.7872	7.76703	39.1125	9.86992	14.0806	6.84079	14.8115	16.3873	4.50253	14.8247	391.804	40.8153	14.7497	6.62415	3.69879	42.3645	22.8485	26.2522	51.7065	12.3388	43.1345	27.2156	18.0711	91.5508	14.4337	9.48563	61.909	26.6898	38.6316	17.9651
ENSG00000165626	BEND7	chr10	13480484	13570974	diffExp	protein_coding	0.453173	163.722	142.876	132.127	149.584	238.943	167.964	69.1418	109.365	209.498	171.389	201.955	206.198	142.931	97.0879	98.4556	221.58	202.761	212.591	232.664	305.658	227.828	72.2702	3776.59	91.8344	130.903	15.4563	11.0964	90.7811	25.7778	67.3425	43.6273	12.3388	29.4577	249.354	152.314	39.9068	65.6078	18.2937	62.9764	71.5773	32.9782	24.3398
ENSG00000177951	BET1L	chr11	167784	207428	noDiffExp	protein_coding	1.00779	238.946	218.282	180.466	193.382	180.847	172.061	181.698	174.301	307.446	218.669	166.525	256.798	210.351	168.933	130.825	173.711	218.853	160.496	169.715	197.36	193.158	95.7426	4208.56	122.446	320.805	256.134	227.476	170.131	204.172	116.993	168.046	386.027	184.111	237.585	242.669	148.477	162.707	170.741	105.672	180.156	147.46	264.84
ENSG00000125864	BFSP1	chr20	17474550	17549865	noDiffExp	protein_coding	1.33337	13.2748	3.96877	17.1872	10.7809	17.8036	8.19337	15.1147	27.3413	32.6491	20.6849	25.9826	11.3852	13.484	19.4176	52.5996	13.3244	11.6668	20.5224	16.0458	23.5122	17.1096	13.5893	405.638	0	3.68742	11.0402	31.4397	12.1041	16.1111	17.6917	24.776	7.05073	35.7701	18.3889	18.0711	14.6716	11.8094	16.2611	40.561	15.7713	15.5469	16.806
ENSG00000170819	BFSP2	chr3	133118839	133194066	noDiffExp	protein_coding	1.73852	6.6374	3.96877	4.29681	4.71663	5.62219	0	1.92954	10.253	2.72076	14.775	7.08615	3.79505	0	5.82527	17.5332	4.44146	2.41382	5.26215	1.23429	0.71249	3.60202	8.03003	114.856	20.4076	3.68742	2.20805	1.8494	13.4491	10.8384	1.7121	2.69305	1.76268	3.15619	10.2978	7.74476	2.93432	10.4973	16.2611	28.8197	4.24611	5.18228	1.73855
ENSG00000180828	BHLHE22	chr8	65492814	65496181	noDiffExp	protein_coding	1.35231	19.9122	19.8438	19.3356	22.9093	9.37032	13.6556	40.5203	18.7971	13.6038	26.5949	5.90513	32.8904	18.8777	7.76703	24.2767	10.3634	37.8165	11.0505	13.5772	14.2498	26.1146	6.17694	413.609	20.4076	3.68742	7.72817	1.8494	12.1041	19.6263	28.535	23.1602	14.1015	4.20825	24.2734	7.74476	32.2775	6.56078	6.77545	27.7523	29.1162	23.5558	11.5904
ENSG00000134107	BHLHE40	chr3	5020801	5027008	diffExp	protein_coding	2.85888	752.238	916.785	776.648	367.223	674.663	363.239	1776.14	536.573	1656.94	853.992	1027.49	460.466	374.856	1242.72	2344.05	1037.33	743.456	422.024	1283.04	237.972	723.106	832.034	19403	1448.94	2577.51	1971.79	1316.77	2197.58	1637.77	1780.58	2145.28	5282.76	1470.78	2604.61	2553.19	1084.53	1553.59	1636.95	1768.68	950.522	1761.51	4446.64
ENSG00000095585	BLNK	chr10	97951458	98031344	diffExp	protein_coding	4.01061	42.0368	39.6877	76.2683	42.4496	62.7812	91.4926	128.636	126.453	19.0453	65.0098	85.0338	48.0706	59.3298	71.845	93.0608	283.76	66.7823	57.3574	70.9716	13.5373	75.6424	43.8563	1663.11	204.076	259.963	88.322	208.982	115.662	238.737	138.68	154.581	225.623	178.851	154.467	74.866	136.152	267.68	108.407	128.088	209.879	1003.01	250.931
ENSG00000104081	BMF	chr15	40380091	40401093	diffExp	protein_coding	1.65928	106.198	107.157	124.607	125.328	192.092	120.169	169.799	228.983	97.9473	103.425	236.205	161.922	169.899	112.622	124.081	133.737	175.806	112.084	97.5089	64.1241	117.966	107.479	2989.14	244.892	189.902	107.09	244.12	123.731	305.525	142.675	185.82	255.589	293.525	186.831	227.179	224.769	139.089	48.7833	263.647	298.441	225.194	145.459
ENSG00000183682	BMP8A	chr1	39957318	39991607	diffExp	protein_coding	6.69589	4.42493	0	2.1484	0.673804	1.87406	1.36556	16.0795	0	0	0	1.18103	0	0	0	5.39483	1.97398	1.60921	0.526215	7.40574	0	3.60202	0	48.2593	20.4076	11.0623	3.31207	12.9458	10.7592	9.66666	2.8535	2.15444	3.52536	9.46856	9.56224	18.0711	2.93432	5.24863	4.74282	27.7523	6.06587	10.3646	6.3747
ENSG00000107779	BMPR1A	chr10	88516407	88692595	diffExp	protein_coding	0.706911	745.601	944.566	687.489	744.553	749.626	794.757	529.98	543.408	639.378	667.828	557.444	652.749	784.771	330.099	385.73	602.065	749.893	837.734	666.516	991.786	629.903	672.669	14908.5	571.414	471.99	367.64	416.114	473.407	345.363	528.467	546.688	534.093	373.482	458.987	271.066	777.008	335.912	240.529	408.813	578.078	497.028	249.772
ENSG00000169594	BNC1	chr15	83924655	83953466	diffExp	protein_coding	1.15483	4.42493	11.9063	7.51941	4.04282	33.7332	5.46225	5.78862	3.41766	0	0	126.37	12.6502	21.5745	0	18.8819	12.3374	4.02303	3.6835	6.17145	7.83739	37.371	1.85308	329.048	0	3.68742	1.10402	1.8494	8.74188	4.10101	14.2675	0.538609	1.76268	0	4.41334	10.3263	2.34746	0	4.06527	11.7414	9.70539	0.942233	1.15904
ENSG00000173068	BNC2	chr9	16409501	16870841	noDiffExp	protein_coding	0.909576	699.139	809.628	480.168	733.772	386.057	551.687	466.949	521.193	783.578	641.233	331.868	447.816	455.76	190.292	472.047	155.945	609.489	604.095	498.036	671.878	336.339	159.365	11006.3	357.134	300.525	134.691	258.916	503.667	262.172	345.844	569.31	132.201	288.265	597.272	539.551	1010.58	86.6023	142.962	483.53	374.871	402.334	308.883
ENSG00000140299	BNIP2	chr15	59951345	59981733	diffExp	protein_coding	0.620449	1710.24	2115.35	1506.03	1846.22	1301.54	2072.92	1197.28	1404.66	1197.13	1592.74	706.253	1196.71	1553.36	1174.76	797.086	899.643	1581.86	1797.55	1299.09	2136.04	1124.73	1011.17	31222.4	1040.79	623.174	546.492	401.319	842.583	737.01	1076.91	1200.56	493.551	815.348	697.308	717.681	1184.88	753.178	663.317	837.906	921.406	1116.55	669.923
ENSG00000140299	BNIP2	chr15	59951345	59981733	diffExp	protein_coding	0.620449	1710.24	2115.35	1506.03	1846.22	1301.54	2072.92	1197.28	1404.66	1197.13	1592.74	706.253	1196.71	1553.36	1174.76	797.086	899.643	1581.86	1797.55	1299.09	2136.04	1124.73	1011.17	31222.4	1040.79	623.174	546.492	401.319	842.583	737.01	1076.91	1200.56	493.551	815.348	697.308	717.681	1184.88	753.178	663.317	837.906	921.406	1116.55	669.923
ENSG00000104765	BNIP3L	chr8	26240414	26363152	diffExp	protein_coding	0.736876	3544.37	3754.45	2734.92	3409.45	1741.01	2912.74	2306.44	2691.41	3262.19	3451.43	604.685	1783.67	2667.14	2155.35	1162.59	1305.3	1894.44	3908.2	1821.19	5175.53	2002.27	2544.9	56833.7	2193.82	796.483	1501.47	784.144	1225.21	1581.52	2177.79	2820.16	1156.32	2351.36	1541.73	1375.98	4231.88	2259.53	663.994	1857.27	984.491	1181.09	560.394
ENSG00000104765	BNIP3L	chr8	26240414	26363152	diffExp	protein_coding	0.736876	3544.37	3754.45	2734.92	3409.45	1741.01	2912.74	2306.44	2691.41	3262.19	3451.43	604.685	1783.67	2667.14	2155.35	1162.59	1305.3	1894.44	3908.2	1821.19	5175.53	2002.27	2544.9	56833.7	2193.82	796.483	1501.47	784.144	1225.21	1581.52	2177.79	2820.16	1156.32	2351.36	1541.73	1375.98	4231.88	2259.53	663.994	1857.27	984.491	1181.09	560.394
ENSG00000176720	BOK	chr2	242498136	242513546	diffExp	protein_coding	0.416811	1210.22	1206.5	786.316	1408.25	354.198	995.494	596.228	533.155	2067.78	1580.92	135.818	838.706	358.675	712.625	331.782	229.969	537.879	1964.36	549.876	1682.9	326.433	805.473	19213.6	153.057	259.963	176.644	314.397	312.018	103.99	132.973	156.735	148.065	347.18	285.396	211.69	168.43	128.591	333.352	218.816	145.581	182.322	172.696
ENSG00000137274	BPHL	chr6	3118608	3153812	noDiffExp	protein_coding	0.9222	400.456	309.564	287.886	224.377	208.021	181.62	178.161	230.692	282.959	319.139	200.774	279.569	226.532	194.176	196.911	211.71	158.507	361.51	201.189	410.394	181.002	384.824	5629.97	153.057	278.4	211.973	403.169	229.979	112.485	201.457	239.142	109.286	266.172	183.889	129.079	248.244	219.13	280.504	170.783	215.945	171.958	252.09
ENSG00000101425	BPI	chr20	36888551	36965907	noDiffExp	protein_coding	6.12651	0	0	2.1484	2.02141	16.8666	4.09668	6.4318	8.54415	2.72076	0	14.1723	5.06007	13.484	0	36.4151	5.92195	3.21842	3.15729	5.5543	3.56245	7.65429	0.617694	141.648	0	1.84371	0	1.8494	5.37962	9.66666	9.70189	3.77026	1.76268	1.05206	5.88445	5.16317	3.52119	0	14.906	23.4827	1.21317	0.942233	0
ENSG00000012048	BRCA1	chr17	41196312	41277500	diffExp	protein_coding	1.65127	137.173	103.188	131.053	148.237	165.855	188.447	126.063	126.453	122.434	124.11	166.525	113.852	53.9361	153.399	227.931	158.412	115.059	104.717	124.046	125.398	117.966	173.572	3007.83	142.853	197.277	181.06	110.964	246.118	322.808	144.958	119.571	378.977	361.909	185.36	152.314	120.307	271.616	229.688	143.031	90.9881	244.038	486.795
ENSG00000204256	BRD2	chr6	32936437	32949282	noDiffExp	protein_coding	1.05038	1183.67	1027.91	1116.1	1326.72	1377.44	1391.51	1289.9	1021.88	1654.22	1314.97	1560.13	1457.3	827.92	1436.9	1328.48	1413.37	1389.15	1413.94	1301.56	1110.06	1665.03	1164.97	28773.1	1173.44	1222.38	2019.26	1832.75	1315.32	2316.48	1015.84	668.414	1720.38	1740.11	1180.57	1649.63	893.794	893.579	1313.76	917.961	1478.86	1561.28	1375.78
ENSG00000169925	BRD3	chr9	136895427	136933657	noDiffExp	protein_coding	1.12594	431.431	377.033	348.041	420.454	280.173	499.796	262.096	240.945	473.412	508.258	387.376	277.039	242.713	378.643	430.238	336.071	330.693	300.469	316.595	413.244	323.281	395.324	7973.32	448.968	507.02	347.768	586.259	432.387	965.202	217.436	203.056	569.346	375.586	415.59	565.367	309.277	292.611	413.303	230.558	318.458	285.497	360.46
ENSG00000169925	BRD3	chr9	136895427	136933657	noDiffExp	protein_coding	1.12594	431.431	377.033	348.041	420.454	280.173	499.796	262.096	240.945	473.412	508.258	387.376	277.039	242.713	378.643	430.238	336.071	330.693	300.469	316.595	413.244	323.281	395.324	7973.32	448.968	507.02	347.768	586.259	432.387	965.202	217.436	203.056	569.346	375.586	415.59	565.367	309.277	292.611	413.303	230.558	318.458	285.497	360.46
ENSG00000166164	BRD7	chr16	50347398	50402845	diffExp	protein_coding	0.834806	369.482	329.408	327.632	432.582	449.775	484.774	256.307	314.425	416.276	375.284	374.385	402.275	318.223	285.438	237.372	396.277	370.521	364.141	435.704	485.205	402.526	309.465	8137.48	295.911	261.807	485.771	227.476	299.914	283.555	255.673	342.017	453.009	587.051	232.436	188.456	197.773	195.511	192.423	315.949	340.902	254.874	260.204
ENSG00000158019	BRE	chr2	28112808	28561768	noDiffExp	protein_coding	1.03404	170.36	182.563	151.462	155.649	194.903	158.405	174.302	167.465	193.174	168.434	165.344	173.307	156.415	178.642	141.614	161.373	177.013	151.55	156.138	196.647	148.583	150.717	3674.06	112.242	195.433	179.956	171.994	198.374	182.495	140.963	129.805	195.658	189.371	194.187	162.64	119.133	128.591	213.427	187.862	161.352	199.282	249.193
ENSG00000174744	BRMS1	chr11	66104804	66112596	noDiffExp	protein_coding	1.32158	75.2238	91.2816	73.0457	109.83	104.011	98.3204	126.706	87.1503	97.9473	88.6497	99.2061	103.731	48.5425	262.137	152.404	135.711	120.691	116.293	82.0803	85.4988	100.857	137.746	2397.06	81.6305	99.5603	176.644	138.705	120.369	129.768	96.4482	86.7161	195.658	251.443	108.127	180.711	78.0529	192.887	181.582	111.009	150.434	156.882	130.392
ENSG00000100916	BRMS1L	chr14	36295524	36401531	diffExp	protein_coding	0.91272	117.261	63.5003	105.272	83.5517	71.2144	143.384	83.6134	102.53	95.2265	112.29	51.9651	94.8763	159.112	46.6022	74.1789	80.4398	109.829	87.8779	113.555	116.136	91.8515	378.029	2382.29	81.6305	47.9365	71.7616	75.8253	57.1585	95.4949	105.009	105.567	56.4058	69.4361	64.729	72.2844	134.979	80.0416	87.4033	89.6613	70.3641	65.9563	84.0301
ENSG00000096070	BRPF3	chr6	36164521	36200567	noDiffExp	protein_coding	1.2449	340.72	329.408	268.55	322.078	363.568	334.563	272.708	244.363	563.197	395.969	475.953	335.23	248.106	506.799	316.946	426.38	382.992	328.884	368.435	314.208	453.855	390.383	7983.29	306.115	510.708	565.261	634.343	343.623	692.485	243.118	210.058	481.212	614.404	439.863	490.501	228.29	350.346	342.16	314.882	456.76	360.404	660.651
ENSG00000160469	BRSK1	chr19	55793440	55823901	noDiffExp	protein_coding	5.68644	13.2748	7.93753	9.66782	2.69522	29.048	4.09668	14.4715	18.7971	13.6038	5.90998	153.533	30.3604	5.39361	7.76703	47.2047	37.5057	13.276	8.94565	24.6858	0	31.9679	58.681	538.824	20.4076	49.7802	3.31207	147.952	26.2257	34.5656	34.2419	18.3127	100.473	70.4882	27.2156	15.4895	28.7563	18.3702	21.6815	76.8525	35.1821	37.6893	101.416
ENSG00000185658	BRWD1	chr21	40556102	40693485	diffExp	protein_coding	1.45009	1951.39	1797.85	2242.93	1778.84	2637.75	1805.27	2203.86	1719.08	1556.27	1524.78	2620.7	1788.73	2683.32	1827.19	1633.28	3313.82	1953.18	2035.4	2502.52	2234.37	2654.69	3691.34	48156.6	2846.87	3409.02	2932.29	3127.33	2089.98	3006.62	2830.67	2439.9	2309.11	4207.2	3200.41	2501.56	3355.1	2818.51	2320.59	2758.15	3120.28	3959.26	3497.39
ENSG00000185658	BRWD1	chr21	40556102	40693485	diffExp	protein_coding	1.45009	1951.39	1797.85	2242.93	1778.84	2637.75	1805.27	2203.86	1719.08	1556.27	1524.78	2620.7	1788.73	2683.32	1827.19	1633.28	3313.82	1953.18	2035.4	2502.52	2234.37	2654.69	3691.34	48156.6	2846.87	3409.02	2932.29	3127.33	2089.98	3006.62	2830.67	2439.9	2309.11	4207.2	3200.41	2501.56	3355.1	2818.51	2320.59	2758.15	3120.28	3959.26	3497.39
ENSG00000165288	BRWD3	chrX	79926353	80065187	noDiffExp	protein_coding	1.14358	528.779	460.377	473.723	537.022	819.903	550.321	472.416	432.334	465.25	440.294	618.857	619.858	453.064	537.867	441.027	574.429	611.5	467.279	597.396	514.418	670.876	597.31	11884.3	489.783	704.297	385.305	893.259	533.927	766.596	584.967	532.684	615.176	738.548	594.33	516.317	493.553	602.28	483.09	622.292	560.487	472.53	700.058
ENSG00000172270	BSG	chr19	571297	583493	noDiffExp	protein_coding	0.872003	1519.96	1170.79	1003.3	1538.97	498.501	1130.68	1271.24	900.553	2135.79	1510	464.143	1052.49	587.904	1400.01	1254.3	867.072	1062.48	1681.26	653.556	1405.03	665.923	1480.61	25254.6	877.528	577.081	1378.93	1268.69	852.67	952.02	475.392	517.603	1459.5	1164.63	432.507	815.781	963.044	787.294	1306.98	1044.98	690.296	968.616	1044.87
ENSG00000064726	BTBD1	chr15	83685174	83736106	noDiffExp	protein_coding	0.962224	798.7	1004.1	720.79	754.66	579.086	793.391	700.744	830.491	495.178	768.298	235.024	506.007	690.383	743.693	636.59	450.562	595.408	977.181	573.945	1266.09	508.785	1213.77	15842.9	734.675	488.583	744.113	340.289	624.708	445.545	679.703	849.386	586.973	549.176	394.994	591.183	1158.47	713.813	730.394	754.649	541.682	838.117	351.188
ENSG00000064726	BTBD1	chr15	83685174	83736106	noDiffExp	protein_coding	0.962224	798.7	1004.1	720.79	754.66	579.086	793.391	700.744	830.491	495.178	768.298	235.024	506.007	690.383	743.693	636.59	450.562	595.408	977.181	573.945	1266.09	508.785	1213.77	15842.9	734.675	488.583	744.113	340.289	624.708	445.545	679.703	849.386	586.973	549.176	394.994	591.183	1158.47	713.813	730.394	754.649	541.682	838.117	351.188
ENSG00000133243	BTBD2	chr19	1985447	2034880	noDiffExp	protein_coding	0.889708	427.006	428.627	325.483	412.368	268.928	273.112	412.278	275.122	538.71	393.014	335.411	340.29	234.622	429.128	360.105	331.136	413.97	478.856	220.321	322.045	274.204	304.523	7799.26	275.503	346.617	365.432	538.175	355.055	265.98	193.467	177.202	509.415	311.41	218.46	410.472	267.023	301.796	324.544	254.04	240.815	340.146	330.325
ENSG00000132640	BTBD3	chr20	11871371	11907257	noDiffExp	protein_coding	1.01167	309.745	293.689	329.78	259.414	508.808	337.294	352.463	316.134	274.797	283.679	514.927	383.3	485.425	306.798	296.716	356.797	425.234	377.296	501.739	338.433	449.802	647.344	8349.61	316.318	366.898	421.737	397.62	361.107	188.353	374.379	399.648	380.739	489.209	253.767	268.485	383.222	397.583	293.377	299.938	408.84	267.594	407.981
ENSG00000183826	BTBD9	chr6	38136227	38607924	noDiffExp	protein_coding	1.16028	227.884	210.345	214.84	249.307	269.865	258.091	219.003	182.845	331.932	206.849	244.472	283.364	191.473	277.671	257.603	284.747	242.589	287.313	245.624	259.346	236.833	206.928	5388.93	234.688	346.617	328.999	338.44	236.703	218.525	201.457	142.193	137.489	668.059	267.743	278.811	184.275	263.743	259.5	248.703	261.439	332.137	367.415
ENSG00000133639	BTG1	chr12	92536286	92539673	diffExp	protein_coding	0.855086	1747.85	1468.44	1545.78	1671.71	1288.42	1427.01	1139.71	1146.62	1471.93	1498.18	719.244	1147.37	2777.71	1130.1	799.783	765.412	1080.59	1448.67	983.729	2126.78	947.331	995.723	29328.1	1030.59	990.072	669.039	985.729	963.625	896.949	1101.45	1356.22	1212.73	633.341	780.426	1386.31	1240.63	1712.36	752.075	949.982	1660.84	1254.11	599.222
ENSG00000166167	BTRC	chr10	103113820	103317078	diffExp	protein_coding	1.75656	252.221	230.188	272.847	228.42	367.317	279.94	467.27	170.883	293.842	227.534	448.79	261.859	215.745	351.458	339.874	341.499	281.612	211.012	257.967	233.697	319.679	223.605	6277.26	510.191	577.081	430.57	580.711	398.092	338.626	495.938	183.127	493.551	311.41	588.445	413.054	571.606	486.81	489.865	492.07	333.016	432.485	865.221
ENSG00000112276	BVES	chr6	105544697	105585049	diffExp	protein_coding	0.540908	99.5609	95.2504	68.7489	97.7016	65.5922	147.481	63.9964	63.2267	97.9473	124.11	38.9738	97.4063	56.633	52.4274	76.8763	78.9593	113.047	123.134	56.1602	97.6111	49.5278	94.5072	1858.88	40.8153	23.9682	32.0167	42.5361	34.9675	31.3434	27.3936	96.411	12.3388	29.4577	36.7778	38.7238	28.7563	20.9945	23.7141	55.5046	26.6898	39.1027	17.3855
ENSG00000005379	BZRAP1	chr17	56378592	56406152	noDiffExp	protein_coding	2.01292	88.4986	79.3753	175.095	135.435	330.772	81.9337	146.967	153.795	253.03	109.335	597.599	246.678	218.441	155.341	195.563	597.623	185.864	174.177	218.469	36.337	343.092	177.896	4701.32	91.8344	484.896	434.986	597.355	203.081	186.889	235.699	71.0964	475.924	360.857	276.569	307.209	154.932	296.547	355.711	197.468	307.54	233.674	1022.27
ENSG00000082153	BZW1	chr2	201675317	201688569	diffExp	protein_coding	1.3759	940.298	1023.94	1040.9	911.657	672.789	968.183	1116.56	1028.72	658.423	945.597	529.099	674.254	1143.45	930.102	1215.18	865.592	826.732	878.779	784.391	1090.11	617.296	2386.15	21248.2	1734.65	1146.79	2726.94	930.247	797.529	1703.97	1344	1548.5	870.765	1061.53	1187.19	1073.94	1642.05	1720.24	1458.08	1130.37	1017.25	1016.67	443.911
ENSG00000136261	BZW2	chr7	16685756	16746148	diffExp	protein_coding	1.97744	230.096	226.22	299.702	220.334	347.639	221.221	455.05	428.916	231.264	251.174	462.962	311.194	345.191	433.012	396.52	326.201	252.646	274.158	345.601	314.92	296.716	465.741	7136.48	653.044	744.859	402.969	577.012	784.08	772.161	689.405	761.593	290.842	635.445	1106.28	596.346	471.252	910.637	673.48	751.447	254.767	260.528	1025.75
ENSG00000183346	C10orf107	chr10	63422719	63526524	noDiffExp	protein_coding	2.58194	4.42493	3.96877	5.37101	2.69522	20.6147	5.46225	11.8988	0	16.3245	2.95499	3.54308	8.85512	13.484	0	18.8819	35.5317	6.03454	4.20972	4.93716	9.26237	4.50253	7.41233	190.37	71.4267	22.1245	0	1.8494	17.4838	11.1313	15.9796	32.8552	0	1.05206	5.1489	12.9079	90.3771	0	23.0365	34.1567	1.21317	5.6534	13.3289
ENSG00000148655	C10orf11	chr10	77360998	78319925	noDiffExp	protein_coding	0.751883	130.535	111.125	88.0846	118.589	82.4588	126.997	51.4544	143.542	119.713	88.6497	86.2148	89.8162	83.601	48.5439	59.3431	75.9984	101.38	91.0352	151.818	121.836	89.6002	79.6826	2140.02	51.0191	47.9365	25.3926	22.1928	50.4339	79.9697	69.0546	46.3204	79.3207	52.6031	62.5223	74.866	34.0381	57.7349	33.8773	50.1676	99.4803	125.788	268.896
ENSG00000148655	C10orf11	chr10	77360998	78319925	noDiffExp	protein_coding	0.751883	130.535	111.125	88.0846	118.589	82.4588	126.997	51.4544	143.542	119.713	88.6497	86.2148	89.8162	83.601	48.5439	59.3431	75.9984	101.38	91.0352	151.818	121.836	89.6002	79.6826	2140.02	51.0191	47.9365	25.3926	22.1928	50.4339	79.9697	69.0546	46.3204	79.3207	52.6031	62.5223	74.866	34.0381	57.7349	33.8773	50.1676	99.4803	125.788	268.896
ENSG00000173124	C10orf129	chr10	96953957	96988685	noDiffExp	protein_coding	5.36991	2.21247	0	2.1484	0.673804	9.37032	1.36556	0.64318	0	2.72076	0	7.08615	0	0	3.88351	17.5332	0.493496	1.20691	6.31458	4.32001	4.98743	3.15177	1.23539	69.3469	0	0	1.10402	0	1.34491	2.63636	4.56559	0.538609	0	0	2.20667	5.16317	0	0	2.71018	10.674	0	20.7291	0.579518
ENSG00000173088	C10orf131	chr10	97667360	97698480	noDiffExp	protein_coding	1.67004	6.6374	7.93753	7.51941	2.02141	8.43329	2.73112	3.2159	6.83532	8.16227	5.90998	16.5344	5.06007	8.09042	1.94176	10.7897	6.41545	6.03454	4.73593	13.5772	0.71249	6.30354	0	139.599	0	5.53113	3.31207	5.54819	5.37962	3.80808	5.13629	4.30887	0	2.10412	11.0334	0	5.86864	2.62431	2.03264	12.8088	8.49222	9.42233	5.21566
ENSG00000179133	C10orf67	chr10	23556124	23633774	noDiffExp	protein_coding	10.713	0	0	0	0.673804	5.62219	0	0.32159	0	2.72076	2.95499	3.54308	2.53003	0	0	22.928	0.493496	2.01151	1.05243	0	0	1.35076	1.85308	48.0557	0	3.68742	0	0	0.672453	5.27272	5.70699	0	19.3895	14.7289	0.735557	10.3263	0	28.8674	3.38773	28.8197	0.606587	0	1.15904
ENSG00000165863	C10orf82	chr10	118423207	118429775	diffExp	protein_coding	9.57994	2.21247	3.96877	3.22261	1.34761	1.87406	2.73112	18.6522	5.12649	2.72076	2.95499	22.4395	10.1201	0	0	14.8358	6.41545	1.20691	5.26215	3.08572	1.42498	3.60202	34.5909	147.795	10.2038	23.9682	1.10402	0	0	103.99	26.2522	16.1583	172.743	7.36443	0.735557	0	11.1504	1.31216	2.71018	38.4263	0	81.5032	0
ENSG00000120055	C10orf95	chr10	104209594	104211300	noDiffExp	protein_coding	2.62433	0	0	1.0742	0	0.937032	0	1.60795	0	0	0	1.18103	1.26502	0	3.88351	2.69741	0.986992	0.402303	0	0.617145	0	0.900505	0.617694	16.1708	0	5.53113	0	3.69879	1.34491	0.878787	0.570699	0	1.76268	2.10412	1.47111	0	2.34746	0	1.35509	5.33698	1.21317	0.942233	2.31807
ENSG00000185522	C11orf35	chr11	554855	560779	diffExp	protein_coding	4.87585	2.21247	7.93753	19.3356	1.34761	19.6777	6.82781	19.9386	13.6706	40.8114	5.90998	76.7666	11.3852	16.1808	25.2428	39.1125	49.8431	13.276	11.0505	8.02288	0.71249	22.9629	7.41233	419.637	10.2038	36.8742	70.6576	44.3855	34.9675	38.9596	17.6917	25.8532	79.3207	26.3016	25.0089	23.2343	18.7797	30.1796	47.4282	27.7523	36.3952	28.7381	68.9627
ENSG00000149179	C11orf49	chr11	46958240	47185936	diffExp	protein_coding	1.60905	70.7989	67.469	97.7524	84.2255	125.562	55.988	116.416	105.947	116.993	88.6497	203.136	123.972	140.234	116.505	129.476	172.23	118.277	82.0895	150.583	79.7988	127.421	182.837	2556.36	163.261	171.465	161.188	229.325	144.577	111.606	132.402	99.1041	311.995	187.267	202.278	214.272	142.608	182.39	194.456	127.02	132.236	164.891	184.287
ENSG00000184224	C11orf72	chr11	67370351	67374177	noDiffExp	protein_coding	10.4653	0	0	1.0742	0.673804	0.937032	0	0	0	0	0	0	0	0	0	6.74353	0.493496	0.804606	0	0	0	0.900505	0	11.6272	0	0	0	12.9458	0.672453	2.0505	1.1414	0	1.76268	1.05206	0	2.58159	0	0	2.03264	10.674	0	0	0.579518
ENSG00000173715	C11orf80	chr11	66511922	66610987	diffExp	protein_coding	2.84913	26.5496	47.6252	78.4167	20.8879	121.814	35.5046	52.4192	87.1503	46.2529	38.4149	238.567	91.0812	213.048	133.981	68.7841	139.166	74.426	57.8836	103.063	24.9371	145.432	66.711	1912.12	112.242	302.368	100.466	57.3313	51.1064	156.717	123.842	114.185	174.505	654.383	85.3246	59.3765	90.9639	367.404	69.7872	76.8525	136.482	113.539	85.1892
ENSG00000139637	C12orf10	chr12	53693470	53700961	noDiffExp	protein_coding	1.04533	126.111	111.125	97.7524	123.306	86.207	96.9549	141.821	121.327	141.479	141.84	89.7579	102.466	62.0266	153.399	122.732	132.75	148.45	139.973	82.0803	101.174	82.8465	162.454	2568.03	163.261	110.623	94.9461	151.651	96.1607	105.747	114.14	102.336	133.964	115.727	88.2668	162.64	107.396	143.025	147.705	115.279	71.5773	132.384	124.017
ENSG00000180116	C12orf40	chr12	40019969	40302102	noDiffExp	protein_coding	2.85944	8.84986	11.9063	2.1484	5.39043	29.985	1.36556	1.28636	3.41766	5.44152	14.775	3.54308	2.53003	0	3.88351	22.928	1.48049	3.62073	2.63107	3.08572	19.2372	2.25126	3.70617	153.463	0	1.84371	0	0	6.05207	10.2525	5.13629	0	3.52536	0	0	5.16317	0.586864	0	6.09791	21.3479	1.81976	0.471117	1.15904
ENSG00000123395	C12orf44	chr12	52463030	52471278	noDiffExp	protein_coding	1.25303	106.198	214.313	123.533	116.568	63.7182	143.384	189.416	100.821	116.993	147.75	120.465	139.152	99.7819	170.875	149.706	132.257	117.07	125.765	120.96	74.0989	130.573	195.191	2898.59	122.446	129.06	146.835	271.861	138.525	174	144.387	168.046	130.438	186.215	140.491	193.619	150.824	133.84	170.064	181.457	120.711	192.216	136.187
ENSG00000078237	C12orf5	chr12	4430371	4462338	noDiffExp	protein_coding	1.36985	24.3371	39.6877	33.3003	31.6688	27.1739	64.1814	37.9476	59.809	21.7661	17.7299	22.4395	40.4805	32.3617	48.5439	43.1586	28.6228	54.7132	49.4642	36.4115	44.8869	54.0303	50.0332	862.748	71.4267	20.2808	38.6409	33.2891	43.037	40.7172	44.5145	52.7837	51.1178	54.7072	38.9845	46.4685	42.2542	40.6769	53.5261	57.6394	49.1336	67.3697	28.3964
ENSG00000185306	C12orf56	chr12	64660217	64784972	noDiffExp	protein_coding	4.23797	6.6374	0	1.0742	0.673804	7.49626	1.36556	0	0	2.72076	2.95499	5.90513	2.53003	0	0	18.8819	1.48049	2.01151	0	0.617145	0	0.900505	3.08847	58.3381	0	0	1.10402	0	0	11.4242	3.42419	1.61583	0	1.05206	1.47111	5.16317	0	0	10.8407	22.4153	0.606587	0	1.15904
ENSG00000185306	C12orf56	chr12	64660217	64784972	noDiffExp	protein_coding	4.23797	6.6374	0	1.0742	0.673804	7.49626	1.36556	0	0	2.72076	2.95499	5.90513	2.53003	0	0	18.8819	1.48049	2.01151	0	0.617145	0	0.900505	3.08847	58.3381	0	0	1.10402	0	0	11.4242	3.42419	1.61583	0	1.05206	1.47111	5.16317	0	0	10.8407	22.4153	0.606587	0	1.15904
ENSG00000111678	C12orf57	chr12	7052141	7055166	noDiffExp	protein_coding	1.39889	207.972	206.376	413.568	304.559	176.162	214.393	621.633	656.191	302.004	195.029	132.275	484.502	1027.48	363.109	195.563	218.619	467.878	329.937	287.589	202.347	243.587	1160.65	8411.42	448.968	271.025	608.317	294.054	275.706	135.04	939.942	1002.89	505.89	194.631	322.174	531.807	1489.46	720.374	445.147	351.173	289.949	474.415	277.01
ENSG00000221949	C12orf61	chr12	62995531	62997214	diffExp	protein_coding	0.671119	0	3.96877	2.1484	4.71663	7.49626	2.73112	6.4318	10.253	8.16227	2.95499	3.54308	5.06007	5.39361	1.94176	5.39483	3.45447	1.60921	4.73593	3.70287	8.54988	5.40303	4.94155	102.594	0	0	3.31207	0	5.37962	2.34343	4.56559	1.07722	0	2.10412	0.735557	2.58159	4.10805	1.31216	2.71018	3.20219	1.81976	2.35558	1.73855
ENSG00000130921	C12orf65	chr12	123717463	123742506	noDiffExp	protein_coding	1.0546	75.2238	39.6877	98.8266	67.3804	62.7812	51.8913	60.4589	75.1885	51.6944	53.1898	63.7754	64.5159	83.601	66.0197	52.5996	69.0894	81.6675	71.5652	80.846	98.3236	89.15	121.068	1578.54	40.8153	95.8729	47.4731	44.3855	54.4687	97.2525	77.0444	81.8686	61.6939	35.7701	63.2579	72.2844	73.358	125.967	48.7833	71.5155	84.9222	59.3607	52.7362
ENSG00000215277	C14orf164	chr14	23654525	23742686	noDiffExp	protein_coding	4.08345	0	0	1.0742	0	5.62219	0	0.64318	0	2.72076	5.90998	3.54308	2.53003	0	0	24.2767	0.986992	1.20691	0	0	0	1.80101	0	50.3151	0	0	0	3.69879	0.672453	9.95959	2.2828	1.07722	3.52536	1.05206	1.47111	5.16317	0.586864	0	4.74282	24.5501	0	0	6.95422
ENSG00000186960	C14orf23	chr14	29241910	29282493	noDiffExp	protein_coding	4.4217	0	0	0	0	2.8111	0	0	0	8.16227	2.95499	2.36205	1.26502	0	0	14.8358	0.986992	0.402303	0	0	0	0.450253	6.17694	40.4077	0	1.84371	0	0	0.672453	4.10101	0.570699	0	0	0	0	2.58159	0.586864	0	6.09791	16.0109	0	0	0
ENSG00000179476	C14orf28	chr14	45366498	45376460	diffExp	protein_coding	0.770048	95.136	71.4378	96.6782	70.0756	121.814	110.61	70.1066	90.568	70.7397	62.0548	29.5256	106.261	126.75	48.5439	74.1789	81.4268	98.5642	73.6701	79.6117	104.736	82.3962	53.7394	1818.63	20.4076	58.9987	39.7449	42.5361	61.1932	34.8586	69.6253	63.0173	31.7283	47.3428	73.5557	41.3054	83.9216	49.862	54.2036	59.7742	72.7905	47.5828	53.3157
ENSG00000139971	C14orf37	chr14	58466453	58764857	noDiffExp	protein_coding	0.850004	112.836	146.844	107.42	130.044	98.3884	94.2237	115.451	136.706	84.3435	70.9198	106.292	110.056	72.8138	112.622	90.3634	80.4398	192.301	136.816	84.5488	123.261	74.7419	32.7378	2314.17	91.8344	95.8729	25.3926	51.7831	92.7985	46.5757	79.8979	121.187	19.3895	49.4469	114.747	82.6107	226.53	17.058	42.0078	166.514	67.3312	105.53	36.5096
ENSG00000139971	C14orf37	chr14	58466453	58764857	noDiffExp	protein_coding	0.850004	112.836	146.844	107.42	130.044	98.3884	94.2237	115.451	136.706	84.3435	70.9198	106.292	110.056	72.8138	112.622	90.3634	80.4398	192.301	136.816	84.5488	123.261	74.7419	32.7378	2314.17	91.8344	95.8729	25.3926	51.7831	92.7985	46.5757	79.8979	121.187	19.3895	49.4469	114.747	82.6107	226.53	17.058	42.0078	166.514	67.3312	105.53	36.5096
ENSG00000139971	C14orf37	chr14	58466453	58764857	noDiffExp	protein_coding	0.850004	112.836	146.844	107.42	130.044	98.3884	94.2237	115.451	136.706	84.3435	70.9198	106.292	110.056	72.8138	112.622	90.3634	80.4398	192.301	136.816	84.5488	123.261	74.7419	32.7378	2314.17	91.8344	95.8729	25.3926	51.7831	92.7985	46.5757	79.8979	121.187	19.3895	49.4469	114.747	82.6107	226.53	17.058	42.0078	166.514	67.3312	105.53	36.5096
ENSG00000179008	C14orf39	chr14	60863187	60982261	noDiffExp	protein_coding	2.1095	19.9122	35.7189	16.113	36.3854	29.985	24.5801	24.4408	18.7971	48.9736	32.5049	4.7241	10.1201	8.09042	9.70879	51.2509	12.3374	6.83915	28.9418	14.1943	64.1241	14.4081	5.55925	517.71	10.2038	12.906	7.72817	44.3855	17.4838	65.3232	31.9592	16.1583	8.81341	46.2907	59.5801	12.9079	25.2352	27.5553	22.359	37.3589	50.9533	8.95122	9.27229
ENSG00000179008	C14orf39	chr14	60863187	60982261	noDiffExp	protein_coding	2.1095	19.9122	35.7189	16.113	36.3854	29.985	24.5801	24.4408	18.7971	48.9736	32.5049	4.7241	10.1201	8.09042	9.70879	51.2509	12.3374	6.83915	28.9418	14.1943	64.1241	14.4081	5.55925	517.71	10.2038	12.906	7.72817	44.3855	17.4838	65.3232	31.9592	16.1583	8.81341	46.2907	59.5801	12.9079	25.2352	27.5553	22.359	37.3589	50.9533	8.95122	9.27229
ENSG00000100802	C14orf93	chr14	23456110	23479375	diffExp	protein_coding	1.2766	61.949	79.3753	49.4133	68.0542	88.081	72.3748	92.2963	51.2649	84.3435	47.2798	100.387	68.3109	53.9361	69.9033	66.0866	96.7252	76.8399	84.1944	61.7145	54.1492	72.0404	97.5957	1596.32	81.6305	92.1855	109.298	96.1686	92.7985	112.778	67.3425	68.4033	111.049	87.3212	66.9357	80.0291	49.8835	93.1631	120.603	67.2459	102.513	111.655	97.9386
ENSG00000156206	C15orf26	chr15	81299374	81441516	diffExp	protein_coding	2.36752	19.9122	3.96877	9.66782	8.08565	5.62219	9.55893	7.07498	8.54415	5.44152	0	7.08615	12.6502	5.39361	9.70879	18.8819	7.40244	10.4599	8.41944	25.3029	5.69992	14.4081	4.32386	207.613	10.2038	11.0623	22.0805	120.211	7.39698	16.697	11.9847	1.07722	5.28805	17.8851	13.24	2.58159	3.52119	14.4337	3.38773	19.2131	57.6258	2.8267	3.47711
ENSG00000169758	C15orf27	chr15	76352178	76521462	diffExp	protein_coding	4.9648	0	3.96877	3.22261	0.673804	9.37032	0	4.82385	15.3795	5.44152	2.95499	10.6292	5.06007	0	3.88351	31.0203	4.93496	8.85066	0.526215	3.08572	2.13747	2.70152	2.47078	121.136	0	3.68742	7.72817	16.6446	10.7592	15.2323	5.70699	9.15635	7.05073	8.4165	5.1489	28.3974	9.97669	5.24863	7.453	30.9545	13.3449	9.42233	5.21566
ENSG00000186073	C15orf41	chr15	36871812	37102449	noDiffExp	protein_coding	1.0755	42.0368	51.594	65.5263	59.9685	119.003	91.4926	60.4589	82.0238	43.5321	50.2348	93.301	104.996	129.447	46.6022	125.43	102.647	99.7711	58.4098	103.063	54.8617	109.411	50.0332	1743.84	40.8153	64.5298	59.6173	29.5904	84.729	44.8182	80.4686	77.0211	66.9819	104.154	97.8291	41.3054	45.7754	74.7929	60.9791	107.807	86.742	124.846	109.529
ENSG00000186073	C15orf41	chr15	36871812	37102449	noDiffExp	protein_coding	1.0755	42.0368	51.594	65.5263	59.9685	119.003	91.4926	60.4589	82.0238	43.5321	50.2348	93.301	104.996	129.447	46.6022	125.43	102.647	99.7711	58.4098	103.063	54.8617	109.411	50.0332	1743.84	40.8153	64.5298	59.6173	29.5904	84.729	44.8182	80.4686	77.0211	66.9819	104.154	97.8291	41.3054	45.7754	74.7929	60.9791	107.807	86.742	124.846	109.529
ENSG00000166920	C15orf48	chr15	45722727	45740959	diffExp	protein_coding	9.51682	6.6374	3.96877	34.3745	0.673804	9.37032	0	22.8329	5.12649	2.72076	2.95499	18.8964	3.79505	48.5425	31.0681	17.5332	8.88292	2.41382	1.05243	6.78859	2.84996	6.30354	61.7694	298.556	326.522	11.0623	200.932	3.69879	19.5011	31.9293	32.5299	88.3319	12.3388	4.20825	19.1245	116.171	82.161	127.279	10.1632	26.6849	24.2635	16.018	45.2024
ENSG00000175746	C15orf54	chr15	39542885	39547046	noDiffExp	protein_coding	6.51188	0	0	1.0742	0	9.37032	0	1.60795	0	0	0	1.18103	0	0	0	6.74353	0.493496	1.20691	0	0.617145	2.13747	0	0	24.4321	0	0	0	0	4.70717	4.39394	3.42419	0.538609	3.52536	0	2.20667	2.58159	1.17373	0	6.77545	19.2131	0	0	0.579518
ENSG00000128891	C15orf57	chr15	40820882	40857256	noDiffExp	protein_coding	1.1366	303.108	309.564	311.519	326.795	293.291	256.726	368.864	307.589	236.706	200.939	342.497	301.074	275.074	258.254	213.096	246.748	304.141	262.055	340.664	255.784	302.119	300.199	6316.81	520.395	333.711	346.664	249.669	279.068	320.464	402.343	283.847	315.52	342.972	403.821	265.903	452.472	283.426	273.051	258.31	337.869	322.715	304.827
ENSG00000189227	C15orf61	chr15	67813406	67819628	noDiffExp	protein_coding	1.38598	30.9745	23.8126	49.4133	37.733	29.048	28.6768	50.4896	35.8854	13.6038	29.5499	29.5256	68.3109	18.8777	44.6604	26.9741	35.5317	52.2994	50.5166	30.8572	23.5122	40.5227	73.5056	824.281	122.446	18.4371	45.265	48.0843	24.2083	14.6465	53.6457	40.9343	42.3044	30.5098	40.4556	46.4685	83.3347	39.3647	46.0731	43.7632	46.7072	30.1515	43.4639
ENSG00000185905	C16orf54	chr16	29753784	29757327	noDiffExp	protein_coding	1.18416	37.6119	27.7814	29.0035	30.3212	53.4108	47.7947	67.5339	71.7709	27.2076	53.1898	23.6205	48.0706	35.0585	21.3593	29.6716	10.3634	32.5865	45.7807	45.0516	17.0998	24.3136	5.55925	784.161	51.0191	20.2808	6.62415	7.39759	42.3645	29.5858	36.5247	26.9305	31.7283	6.31237	17.6534	30.979	32.8644	13.1216	15.5835	25.6175	126.777	53.7073	8.69277
ENSG00000140688	C16orf58	chr16	31500792	31520630	diffExp	protein_coding	1.42051	351.782	309.564	324.409	384.068	288.606	264.919	383.657	329.804	435.321	354.599	583.426	419.986	280.468	561.168	528.693	474.743	430.866	418.341	353.624	272.884	416.934	318.113	8485.97	346.93	737.484	756.257	976.482	499.632	589.959	300.188	568.233	389.553	681.736	421.474	441.451	359.161	586.534	723.618	515.552	410.659	576.176	498.386
ENSG00000162062	C16orf59	chr16	2510081	2514964	diffExp	protein_coding	5.37929	0	0	2.1484	2.69522	9.37032	0	5.14544	1.70883	8.16227	0	9.4482	2.53003	0	5.82527	37.7638	16.2854	4.02303	3.6835	4.93716	0.71249	7.20404	22.8547	144.498	10.2038	16.5934	9.93622	42.5361	18.8287	41.5959	6.27769	9.15635	42.3044	28.4057	26.48	30.979	7.04237	15.7459	36.5874	27.7523	12.7383	24.027	31.294
ENSG00000166246	C16orf71	chr16	4784273	4799397	diffExp	protein_coding	1.87195	17.6997	27.7814	22.5582	20.8879	25.2999	23.2145	19.2954	22.2148	19.0453	20.6849	21.2585	8.85512	10.7872	33.0099	45.856	17.2724	20.5174	14.734	17.2801	3.56245	13.5076	14.207	439.53	20.4076	47.9365	28.7046	36.9879	30.9328	28.4141	29.6764	36.0868	21.1522	24.1974	26.48	18.0711	41.0805	47.2376	46.0731	22.4153	18.8042	33.9204	50.9976
ENSG00000154102	C16orf74	chr16	85723690	85784735	diffExp	protein_coding	2.29563	17.6997	11.9063	47.2649	18.8665	20.6147	4.09668	26.692	15.3795	35.3699	17.7299	66.1374	18.9753	32.3617	27.1846	28.3228	33.5577	19.3105	22.101	40.1144	13.5373	19.8111	24.7078	561.742	81.6305	33.1868	150.147	7.39759	24.2083	28.7071	47.368	32.3165	135.726	52.6031	49.2823	56.7949	79.8135	38.0525	66.3994	55.5046	27.903	30.1515	12.7494
ENSG00000260456	C16orf95	chr16	87117168	87351022	noDiffExp	protein_coding	1.49502	4.42493	3.96877	4.29681	6.73804	5.62219	1.36556	3.53749	1.70883	8.16227	11.82	17.7154	11.3852	2.69681	0	12.1384	4.44146	4.42533	4.73593	9.87432	1.42498	10.8061	3.08847	134.377	10.2038	7.37484	5.52012	1.8494	4.70717	4.68687	4.56559	3.23165	10.5761	7.36443	2.20667	0	5.28178	3.93647	4.06527	7.47177	3.63952	0.942233	7.53374
ENSG00000205832	C16orf96	chr16	4606491	4650715	noDiffExp	protein_coding	2.65455	8.84986	0	5.37101	0.673804	1.87406	1.36556	1.60795	5.12649	10.883	2.95499	15.3533	3.79505	8.09042	0	32.369	3.45447	4.42533	1.57864	8.02288	0	9.00505	4.32386	129.125	0	3.68742	2.20805	7.39759	2.68981	7.32323	6.84839	1.61583	7.05073	2.10412	2.94223	5.16317	0.586864	0	12.1958	32.0219	9.09881	1.41335	1.73855
ENSG00000180336	C17orf104	chr17	42733762	42767676	noDiffExp	protein_coding	1.44585	11.0623	23.8126	19.3356	12.8023	11.2444	15.0212	3.2159	8.54415	19.0453	14.775	9.4482	8.85512	0	0	26.9741	1.97398	8.44836	11.0505	5.5543	8.54988	2.25126	14.207	236.171	0	5.53113	5.52012	5.54819	8.06943	8.20202	7.41909	5.9247	14.1015	1.05206	3.67778	7.74476	1.17373	1.31216	6.77545	24.5501	2.42635	2.8267	8.69277
ENSG00000231256	C17orf105	chr17	41857803	41864980	noDiffExp	protein_coding	5.80266	0	0	1.0742	0	1.87406	1.36556	0.32159	0	2.72076	0	0	1.26502	0	5.82527	20.2306	0.493496	1.20691	0	1.23429	4.27494	0	0	41.8867	0	0	0	0	1.34491	3.51515	1.7121	1.07722	3.52536	0	0	5.16317	0	0	4.74282	17.0783	0	0.471117	4.05663
ENSG00000181013	C17orf47	chr17	56618948	56621729	noDiffExp	protein_coding	4.2367	6.6374	3.96877	2.1484	1.34761	4.68516	2.73112	3.2159	1.70883	2.72076	0	2.36205	2.53003	0	0	13.4871	0.493496	2.81612	0	0.617145	2.13747	0.900505	1.85308	56.3609	0	7.37484	1.10402	5.54819	4.03472	4.10101	1.7121	1.07722	5.28805	5.26031	2.20667	5.16317	0	2.62431	6.77545	14.9435	3.63952	1.41335	5.79518
ENSG00000258315	C17orf49	chr17	6917814	6920844	noDiffExp	protein_coding	1.32454	0	7.93753	7.51941	3.36902	2.8111	1.36556	2.89431	5.12649	5.44152	5.90998	8.26718	6.32508	8.09042	7.76703	4.04612	7.89593	4.02303	3.15729	7.40574	2.13747	3.15177	1.23539	105.877	0	1.84371	1.10402	5.54819	2.01736	3.80808	3.99489	2.15444	7.05073	1.05206	5.1489	18.0711	1.17373	5.24863	6.09791	9.60656	4.24611	3.76893	2.89759
ENSG00000224383	C17orf72	chr17	62075711	62081664	diffExp	protein_coding	2.85382	11.0623	3.96877	9.66782	9.43325	12.1814	8.19337	21.5465	5.12649	24.4868	8.86497	61.4133	21.5053	16.1808	19.4176	37.7638	24.6748	12.4714	6.31458	15.4286	3.56245	9.4553	9.26541	351.985	30.6115	35.0305	16.5604	24.0422	17.4838	12.596	20.5452	8.61774	19.3895	42.0825	8.82668	15.4895	30.5169	39.3647	40.6527	28.8197	16.9844	29.2092	69.5422
ENSG00000187624	C17orf97	chr17	260118	273510	diffExp	protein_coding	2.72454	11.0623	15.8751	10.742	12.1285	6.55922	4.09668	33.4454	6.83532	21.7661	20.6849	8.26718	7.5901	21.5745	13.5923	47.2047	35.5317	35.0004	14.734	18.5143	30.6371	30.1669	16.0601	422.069	71.4267	38.7179	39.7449	85.0723	24.8807	27.8283	19.4038	5.38609	40.5417	43.1345	30.1578	36.1422	18.1928	30.1796	58.2689	55.5046	39.4282	37.6893	39.4072
ENSG00000176912	C18orf56	chr18	641320	658340	noDiffExp	protein_coding	1.69668	13.2748	19.8438	6.44521	12.1285	9.37032	8.19337	6.11021	11.9618	10.883	20.6849	5.90513	7.5901	2.69681	9.70879	14.8358	8.38943	13.276	11.0505	8.02288	9.97486	6.75379	43.8563	260.956	10.2038	3.68742	9.93622	7.39759	18.1562	14.6465	14.8382	23.1602	12.3388	24.1974	9.56224	10.3263	31.6907	5.24863	12.1958	6.40438	15.1647	18.8447	14.488
ENSG00000167595	C19orf55	chr19	36249044	36261930	noDiffExp	protein_coding	1.55334	68.5864	47.6252	64.4521	80.1827	77.7737	42.3324	50.8112	64.9355	130.596	53.1898	210.222	82.2261	56.633	79.612	165.891	136.205	55.9201	50.5166	97.5089	47.0243	79.2444	61.7694	1803.26	51.0191	143.809	166.708	203.434	120.369	124.202	63.3476	44.1659	123.388	116.779	177.269	139.406	69.25	80.0416	122.636	65.1112	98.2671	67.8408	176.753
ENSG00000130813	C19orf66	chr19	10196798	10203928	noDiffExp	protein_coding	1.20199	132.748	95.2504	119.236	142.173	104.948	204.834	136.354	148.668	160.525	141.84	187.783	164.452	78.2074	196.117	175.332	182.593	155.691	125.239	135.155	108.298	128.322	74.741	3098.51	153.057	175.152	129.171	183.09	98.1781	195.384	112.428	138.961	271.453	96.7897	161.822	113.59	112.678	118.094	84.6932	173.986	207.453	171.015	454.342
ENSG00000185860	C1orf110	chr1	162794248	162838605	noDiffExp	protein_coding	2.81095	2.21247	0	2.1484	1.34761	4.68516	0	1.92954	0	0	0	1.18103	1.26502	0	0	28.3228	1.48049	0.804606	6.31458	0	5.69992	0.450253	0	57.8419	0	0	0	0	0.672453	1.46465	3.99489	0.538609	0	2.10412	0.735557	7.74476	0.586864	0	7.453	19.2131	0.606587	0.942233	0
ENSG00000203910	C1orf146	chr1	92683497	92711370	noDiffExp	protein_coding	1.24848	73.0113	35.7189	46.1907	48.5139	49.6627	73.7403	72.0361	42.7207	40.8114	38.4149	14.1723	16.4452	26.9681	66.0197	43.1586	41.4536	56.3224	48.938	28.3887	36.337	36.0202	75.3587	1010.4	40.8153	40.5616	27.6006	22.1928	63.2105	49.2121	41.661	57.0926	47.5924	46.2907	47.0756	51.6317	56.9258	41.989	47.4282	85.3917	35.1821	82.9165	34.7711
ENSG00000215910	C1orf167	chr1	11821844	11849642	noDiffExp	protein_coding	3.46526	6.6374	3.96877	5.37101	2.69522	2.8111	6.82781	4.82385	5.12649	19.0453	2.95499	14.1723	13.9152	0	33.0099	47.2047	5.92195	6.03454	1.57864	5.5543	7.83739	3.15177	2.47078	201.113	0	5.53113	6.62415	3.69879	12.7766	31.3434	10.8433	8.07914	5.28805	14.7289	21.3311	18.0711	7.04237	27.5553	30.4895	61.909	6.67246	11.7779	9.85181
ENSG00000198520	C1orf228	chr1	45140364	45191263	diffExp	protein_coding	2.87287	4.42493	11.9063	12.8904	8.08565	8.43329	4.09668	8.68293	17.0883	2.72076	8.86497	33.0687	13.9152	13.484	17.4758	31.0203	31.5837	10.4599	6.84079	9.25717	3.56245	18.4604	7.41233	283.735	0	40.5616	30.9127	22.1928	9.41434	20.505	14.2675	17.7741	38.779	50.499	11.7689	10.3263	21.714	36.7404	18.9713	19.2131	18.1976	9.89345	48.1
ENSG00000117616	C1orf63	chr1	25568728	25664704	noDiffExp	protein_coding	1.27718	267.708	349.251	661.708	508.048	1014.81	588.557	410.67	760.429	432.601	348.689	1289.68	815.936	884.553	555.343	405.961	843.384	621.558	549.368	857.214	414.669	1038.73	359.498	13978.4	938.751	774.358	811.458	355.084	460.63	734.959	812.105	679.725	574.634	401.888	796.608	441.451	836.281	726.935	970.922	595.607	1023.92	527.651	769.021
ENSG00000162585	C1orf86	chr1	2115903	2144159	noDiffExp	protein_coding	1.17902	157.085	119.063	105.272	128.023	122.751	76.4714	110.949	136.706	185.012	118.2	245.653	193.548	137.537	145.632	138.917	197.892	123.507	152.076	156.138	107.586	158.489	124.774	3141.28	102.038	175.152	178.852	251.518	153.992	132.404	114.14	193.361	243.25	105.206	211.84	196.2	127.35	152.21	157.191	123.818	174.697	139.451	243.398
ENSG00000133466	C1QTNF6	chr22	37576207	37595425	diffExp	protein_coding	2.80562	50.8867	51.594	82.7136	52.5567	69.3404	69.6436	161.76	145.251	100.668	62.0548	206.679	72.106	91.6914	71.845	132.173	98.6992	68.7938	63.672	58.0116	54.1492	115.265	77.8295	1957.38	132.65	208.339	149.043	353.235	191.649	123.03	108.433	199.824	103.998	157.809	322.909	302.045	423.129	150.898	211.394	203.873	181.37	223.78	369.733
ENSG00000163145	C1QTNF7	chr4	15341442	15447790	diffExp	protein_coding	0.803579	243.371	186.532	102.049	347.009	74.0255	309.982	170.764	52.9737	272.076	283.679	8.26718	88.5512	45.8457	33.0099	122.732	19.7398	211.209	105.243	91.3374	201.635	29.2664	108.714	3108.01	40.8153	12.906	12.1443	24.0422	46.3992	28.1212	67.3425	61.94	17.6268	19.9892	40.4556	49.0501	183.688	6.56078	14.2285	46.9654	18.8042	43.8139	16.2265
ENSG00000163145	C1QTNF7	chr4	15341442	15447790	diffExp	protein_coding	0.803579	243.371	186.532	102.049	347.009	74.0255	309.982	170.764	52.9737	272.076	283.679	8.26718	88.5512	45.8457	33.0099	122.732	19.7398	211.209	105.243	91.3374	201.635	29.2664	108.714	3108.01	40.8153	12.906	12.1443	24.0422	46.3992	28.1212	67.3425	61.94	17.6268	19.9892	40.4556	49.0501	183.688	6.56078	14.2285	46.9654	18.8042	43.8139	16.2265
ENSG00000240654	C1QTNF9	chr13	24881304	24896673	diffExp	protein_coding	0.65738	22.1247	11.9063	12.8904	20.8879	5.62219	6.82781	13.8284	3.41766	10.883	14.775	3.54308	13.9152	0	11.6505	16.1845	0.986992	6.43685	8.41944	27.7715	13.5373	10.8061	8.64772	245.062	0	0	1.10402	1.8494	2.68981	2.34343	5.70699	0.538609	8.81341	3.15619	2.94223	5.16317	0.586864	0	3.38773	5.33698	2.42635	1.88447	4.05663
ENSG00000205863	C1QTNF9B	chr13	24465238	24476794	noDiffExp	protein_coding	1.78784	4.42493	3.96877	2.1484	14.1499	1.87406	5.46225	4.18067	1.70883	2.72076	2.95499	0	10.1201	0	3.88351	20.2306	1.48049	0.804606	3.15729	12.3429	2.13747	3.15177	3.70617	104.608	0	0	0	0	1.34491	3.51515	5.70699	0	1.76268	0	1.47111	0	0	0	1.35509	13.8761	0	0.471117	0
ENSG00000139178	C1RL	chr12	7242183	7261869	noDiffExp	protein_coding	0.922653	508.867	384.97	325.483	425.17	549.101	398.744	447.332	446.005	424.438	384.149	690.9	502.212	423.399	508.74	427.54	582.819	707.651	409.395	484.459	289.271	418.285	175.425	9914.35	377.541	538.363	367.64	564.066	517.789	242.838	385.793	337.169	438.908	407.148	337.621	351.096	273.479	422.514	323.867	442.969	378.51	369.827	668.184
ENSG00000197183	C20orf112	chr20	31030862	31172876	diffExp	protein_coding	1.6031	303.108	257.97	273.922	299.843	417.916	225.318	250.519	222.148	440.763	239.354	573.978	346.615	177.989	240.778	341.223	245.761	261.497	267.317	357.327	347.695	307.072	423.738	6821.85	275.503	425.897	527.724	689.825	346.313	580	196.891	214.366	717.411	879.524	549.461	756.404	145.542	216.506	219.525	374.656	513.779	256.287	847.256
ENSG00000089101	C20orf26	chr20	20033158	20341346	diffExp	protein_coding	2.74781	33.187	7.93753	38.6713	28.9736	27.1739	10.9245	40.8419	51.2649	38.0906	14.775	21.2585	29.0954	32.3617	19.4176	101.153	22.2073	20.9198	24.7321	18.5143	29.9246	16.6593	130.951	759.035	40.8153	84.8106	80.5938	73.9759	40.3472	39.8384	71.9081	123.88	31.7283	39.9784	53.6956	49.0501	151.998	72.1686	90.7911	97.133	18.8042	52.294	88.6663
ENSG00000160226	C21orf2	chr21	45748827	45759285	noDiffExp	protein_coding	1.12581	88.4986	75.4066	113.865	75.466	71.2144	42.3324	82.327	114.492	116.993	103.425	262.188	116.382	88.9946	95.1461	68.7841	177.165	97.3573	111.558	106.149	65.5491	116.165	67.3287	2256.78	51.0191	108.779	132.483	236.723	86.0739	88.7575	79.8979	74.8667	79.3207	96.7897	128.722	123.916	99.18	94.4753	126.023	78.9873	114.038	103.175	88.0868
ENSG00000160226	C21orf2	chr21	45748827	45759285	noDiffExp	protein_coding	1.12581	88.4986	75.4066	113.865	75.466	71.2144	42.3324	82.327	114.492	116.993	103.425	262.188	116.382	88.9946	95.1461	68.7841	177.165	97.3573	111.558	106.149	65.5491	116.165	67.3287	2256.78	51.0191	108.779	132.483	236.723	86.0739	88.7575	79.8979	74.8667	79.3207	96.7897	128.722	123.916	99.18	94.4753	126.023	78.9873	114.038	103.175	88.0868
ENSG00000183250	C21orf67	chr21	46352729	46359828	noDiffExp	protein_coding	1.50303	13.2748	15.8751	21.484	12.8023	23.4258	12.2901	16.0795	17.0883	19.0453	17.7299	43.6979	34.1555	13.484	34.9516	26.9741	34.5447	14.4829	25.2583	20.3658	10.6873	26.5649	24.7078	478.97	71.4267	31.3431	38.6409	36.9879	7.39698	20.505	28.535	15.6197	35.2536	31.5619	12.5045	30.979	22.3008	39.3647	27.1018	24.5501	15.7713	17.4313	33.0325
ENSG00000154642	C21orf91	chr21	19161284	19191703	noDiffExp	protein_coding	0.953484	272.133	293.689	440.423	270.869	316.717	314.079	353.749	295.628	228.544	271.859	207.86	312.459	461.154	174.758	265.695	254.644	375.751	343.618	371.521	302.096	349.846	257.578	6734.67	295.911	160.403	262.758	220.078	211.15	360.01	436.585	349.557	377.214	283.005	141.962	95.5187	427.237	322.791	246.627	225.221	349.394	352.395	146.618
ENSG00000128346	C22orf23	chr22	38339528	38349676	noDiffExp	protein_coding	1.85898	0	0	2.1484	1.34761	2.8111	0	0.96477	0	0	0	7.08615	1.26502	8.09042	7.76703	12.1384	3.45447	6.03454	3.6835	0.617145	0	3.15177	1.85308	62.4134	0	0	2.20805	3.69879	0	2.34343	5.70699	1.07722	1.76268	2.10412	2.20667	2.58159	7.04237	1.31216	4.06527	4.26958	1.21317	1.41335	1.15904
ENSG00000182257	C22orf26	chr22	46445358	46450024	noDiffExp	protein_coding	1.19893	0	7.93753	3.22261	6.06423	6.55922	4.09668	6.75339	3.41766	5.44152	2.95499	7.08615	7.5901	2.69681	11.6505	12.1384	2.46748	6.03454	6.84079	5.5543	1.42498	2.70152	1.85308	114.486	0	0	1.10402	1.8494	6.72453	4.39394	2.8535	1.07722	1.76268	2.10412	5.88445	10.3263	2.34746	5.24863	2.71018	3.20219	5.45928	2.8267	1.73855
ENSG00000182257	C22orf26	chr22	46445358	46450024	noDiffExp	protein_coding	1.19893	0	7.93753	3.22261	6.06423	6.55922	4.09668	6.75339	3.41766	5.44152	2.95499	7.08615	7.5901	2.69681	11.6505	12.1384	2.46748	6.03454	6.84079	5.5543	1.42498	2.70152	1.85308	114.486	0	0	1.10402	1.8494	6.72453	4.39394	2.8535	1.07722	1.76268	2.10412	5.88445	10.3263	2.34746	5.24863	2.71018	3.20219	5.45928	2.8267	1.73855
ENSG00000242259	C22orf39	chr22	19338891	19435755	diffExp	protein_coding	0.597996	329.657	353.22	280.367	383.394	135.87	346.853	210.641	191.389	242.147	333.914	119.284	199.873	256.197	252.428	147.009	138.672	228.91	335.199	188.229	355.532	176.049	254.49	5459.32	122.446	119.841	162.292	190.488	132.473	92.5656	181.482	138.961	116.337	97.8418	115.482	154.895	132.631	128.591	128.056	87.5265	114.645	106.943	154.152
ENSG00000197927	C2orf27A	chr2	132479948	132524973	diffExp	protein_coding	2.54399	39.8244	75.4066	42.9681	53.2305	55.2849	46.4291	52.0976	47.8472	16.3245	50.2348	109.835	56.9258	118.66	19.4176	68.7841	32.0772	65.9777	41.0448	40.1144	15.6748	64.3861	66.711	1179.26	204.076	370.586	69.5535	101.717	168.786	117.465	83.3221	72.1736	144.54	91.5294	210.369	103.263	120.894	39.3647	107.052	108.874	77.6432	71.6097	22.0217
ENSG00000135974	C2orf49	chr2	105953816	105965668	noDiffExp	protein_coding	0.994778	292.045	365.126	365.229	301.864	346.702	323.638	289.753	290.501	250.31	203.894	264.55	270.714	439.58	174.758	241.419	268.955	354.027	330.463	283.887	367.645	290.413	419.414	6734.89	408.153	245.213	226.325	245.97	236.031	267.444	349.839	323.165	160.404	235.662	308.198	206.527	506.464	391.023	333.352	249.771	225.65	238.856	267.737
ENSG00000239605	C2orf61	chr2	47272677	47382517	noDiffExp	protein_coding	2.62687	2.21247	0	1.0742	0	10.3074	6.82781	1.28636	3.41766	2.72076	0	7.08615	7.5901	0	1.94176	13.4871	5.92195	2.41382	2.10486	4.32001	1.42498	4.50253	0.617694	79.2575	0	0	4.4161	3.69879	2.68981	4.39394	1.7121	0.538609	1.76268	1.05206	3.67778	2.58159	3.52119	0	6.09791	11.7414	3.63952	0	5.79518
ENSG00000158428	C2orf62	chr2	219221579	219232822	noDiffExp	protein_coding	1.78727	4.42493	0	8.59362	9.43325	13.1184	12.2901	8.03975	8.54415	10.883	5.90998	8.26718	11.3852	5.39361	7.76703	17.5332	6.41545	12.4714	5.78836	8.02288	6.41241	5.40303	4.32386	180.421	20.4076	14.7497	2.20805	35.1385	11.4317	23.7273	7.41909	7.00192	15.8641	7.36443	7.35557	5.16317	1.17373	7.87294	4.06527	14.9435	13.3449	8.00898	13.3289
ENSG00000114405	C3orf14	chr3	62304648	62321888	diffExp	protein_coding	2.35285	19.9122	31.7501	74.1199	14.8237	80.5848	38.2357	92.9395	56.3914	24.4868	29.5499	73.2236	45.5406	80.9042	112.622	102.502	168.776	48.6787	22.6272	66.6516	12.1123	89.15	227.929	1513.51	51.0191	82.9669	185.476	107.265	88.7637	128.596	152.377	66.7875	133.964	115.727	94.1513	131.661	211.271	233.564	149.06	130.222	81.2827	58.4185	67.2241
ENSG00000163608	C3orf17	chr3	112721287	112738708	noDiffExp	protein_coding	0.972486	254.433	273.845	311.519	310.624	416.042	367.336	311.621	336.64	321.049	277.769	392.1	296.014	355.979	310.681	292.669	337.551	354.429	326.253	401.144	425.356	398.924	328.613	7400.59	418.357	306.056	305.815	294.054	257.549	616.909	342.419	367.87	287.317	216.725	300.843	237.506	312.212	287.362	327.932	284.995	314.819	320.359	319.315
ENSG00000188315	C3orf62	chr3	49306035	49315342	noDiffExp	protein_coding	1.20101	50.8867	35.7189	58.0069	61.99	60.9071	61.4503	51.4544	66.6444	73.4605	73.8748	89.7579	70.841	51.2393	27.1846	64.7379	75.5049	49.081	61.5671	64.1831	79.7988	71.1399	77.8295	1377.26	40.8153	68.2173	75.0737	66.5783	61.1932	73.8181	70.196	52.2451	75.7953	65.2278	72.0846	108.427	53.9915	59.0471	74.53	62.9764	64.9048	94.6945	96.7795
ENSG00000163689	C3orf67	chr3	58703092	59035810	diffExp	protein_coding	3.22815	11.0623	23.8126	12.8904	18.1927	48.7257	15.0212	15.7579	6.83532	35.3699	17.7299	20.0774	17.7102	10.7872	15.5341	103.85	14.8049	13.6783	13.6816	14.8115	13.5373	20.7116	66.0933	530.676	40.8153	47.9365	19.8724	94.3192	18.1562	201.828	38.2368	74.8667	37.0163	54.7072	7.35557	41.3054	25.822	30.1796	50.8159	77.9199	14.5581	76.792	16.2265
ENSG00000224389	C4B	chr6	31982539	32003195	diffExp	protein_coding	10.5068	48.6742	35.7189	126.756	37.733	71.2144	46.4291	581.756	47.8472	46.2529	85.6947	174.792	102.466	118.66	266.021	447.771	434.77	124.312	48.4118	93.1889	29.2121	151.285	144.54	3263.51	897.936	630.549	953.877	935.795	533.255	2018.28	284.779	438.966	747.377	744.86	1409.33	392.401	346.837	750.554	1084.07	517.687	1519.5	555.918	752.794
ENSG00000154274	C4orf19	chr4	37455563	37625117	noDiffExp	protein_coding	0.886803	141.598	150.813	83.7878	68.728	85.2699	84.6648	93.2611	145.251	48.9736	100.47	90.9389	65.7809	53.9361	25.2428	35.0664	27.6358	49.8856	144.183	85.7831	123.973	51.779	68.5641	1825.59	112.242	58.9987	30.9127	22.1928	28.9155	19.3333	73.0495	138.961	61.6939	72.5923	15.4467	103.263	11.7373	1.31216	10.1632	167.581	27.2964	171.015	11.0108
ENSG00000138658	C4orf21	chr4	113460492	113558151	diffExp	protein_coding	1.17543	181.422	166.688	191.208	158.344	288.606	228.049	193.597	302.463	157.804	177.299	278.722	208.728	261.59	184.467	191.516	197.892	211.611	200.488	249.944	240.822	234.582	214.34	4720.18	214.28	210.183	196.516	201.584	217.875	241.667	266.517	236.988	245.013	322.983	222.874	196.2	253.525	303.108	224.268	240.164	244.455	267.594	274.112
ENSG00000138658	C4orf21	chr4	113460492	113558151	diffExp	protein_coding	1.17543	181.422	166.688	191.208	158.344	288.606	228.049	193.597	302.463	157.804	177.299	278.722	208.728	261.59	184.467	191.516	197.892	211.611	200.488	249.944	240.822	234.582	214.34	4720.18	214.28	210.183	196.516	201.584	217.875	241.667	266.517	236.988	245.013	322.983	222.874	196.2	253.525	303.108	224.268	240.164	244.455	267.594	274.112
ENSG00000163633	C4orf36	chr4	87797358	87857354	noDiffExp	protein_coding	0.90328	66.374	63.5003	80.5651	76.1398	67.4663	55.988	72.0361	95.6945	62.5774	44.3249	88.5769	73.371	99.7819	100.971	64.7379	70.0764	58.7362	75.2487	72.8231	126.823	77.4434	43.2386	1636.5	40.8153	66.3735	49.6811	101.717	46.3992	51.2626	94.1654	100.72	42.3044	44.1866	69.8779	61.958	92.1377	125.967	67.7545	54.4372	53.9863	55.5918	81.7121
ENSG00000164123	C4orf45	chr4	159814286	159959912	noDiffExp	protein_coding	0.84864	0	3.96877	2.1484	0.673804	2.8111	0	0.32159	0	2.72076	0	1.18103	2.53003	2.69681	0	6.74353	0	2.01151	0	3.08572	0.71249	2.25126	0	33.8568	0	0	0	0	0	1.17172	0.570699	0	1.76268	0	0	0	0	0	3.38773	6.40438	0	0	0
ENSG00000172244	C5orf34	chr5	43486803	43515247	diffExp	protein_coding	1.1976	84.0737	71.4378	59.0811	84.2255	89.0181	79.2026	77.8248	73.4797	51.6944	65.0098	83.8528	79.6961	72.8138	79.612	83.6198	70.0764	67.9892	75.7749	71.5888	69.824	75.6424	93.2718	1658.81	81.6305	64.5298	79.4898	77.6747	76.6596	138.263	73.0495	102.874	86.3714	119.935	85.3246	92.9371	89.7902	98.4118	88.0809	123.818	72.1839	96.5789	79.9735
ENSG00000172244	C5orf34	chr5	43486803	43515247	diffExp	protein_coding	1.1976	84.0737	71.4378	59.0811	84.2255	89.0181	79.2026	77.8248	73.4797	51.6944	65.0098	83.8528	79.6961	72.8138	79.612	83.6198	70.0764	67.9892	75.7749	71.5888	69.824	75.6424	93.2718	1658.81	81.6305	64.5298	79.4898	77.6747	76.6596	138.263	73.0495	102.874	86.3714	119.935	85.3246	92.9371	89.7902	98.4118	88.0809	123.818	72.1839	96.5789	79.9735
ENSG00000197603	C5orf42	chr5	37106330	37249530	noDiffExp	protein_coding	1.195	918.173	702.472	779.871	894.138	1276.24	837.089	697.529	873.212	1033.89	735.793	1494	957.618	1092.21	656.314	589.385	1221.9	974.378	834.051	1291.07	970.411	1141.84	1215.62	21187.2	1357.11	1178.13	1070.9	1324.17	979.091	728.808	861.185	1321.21	1094.63	714.35	1206.31	833.852	1012.34	991.99	710.068	1028.97	1182.84	1007.25	2298.37
ENSG00000197536	C5orf56	chr5	131746328	131811736	noDiffExp	protein_coding	0.869016	119.473	178.594	168.65	159.018	216.454	217.124	94.5474	244.363	209.498	127.065	298.799	322.579	248.106	141.748	90.3634	126.335	215.634	173.651	351.773	291.408	221.074	64.2402	4280.5	102.038	241.526	121.443	151.651	134.491	125.081	139.821	134.652	294.368	57.8634	152.996	111.008	164.909	158.771	100.277	78.9873	272.358	104.588	511.715
ENSG00000197536	C5orf56	chr5	131746328	131811736	noDiffExp	protein_coding	0.869016	119.473	178.594	168.65	159.018	216.454	217.124	94.5474	244.363	209.498	127.065	298.799	322.579	248.106	141.748	90.3634	126.335	215.634	173.651	351.773	291.408	221.074	64.2402	4280.5	102.038	241.526	121.443	151.651	134.491	125.081	139.821	134.652	294.368	57.8634	152.996	111.008	164.909	158.771	100.277	78.9873	272.358	104.588	511.715
ENSG00000178722	C5orf64	chr5	60933535	61047590	noDiffExp	protein_coding	1.687	13.2748	7.93753	20.4098	14.1499	10.3074	15.0212	2.89431	15.3795	8.16227	14.775	17.7154	5.06007	10.7872	1.94176	35.0664	1.97398	4.02303	8.94565	6.17145	29.2121	3.15177	3.70617	250.067	0	0	6.62415	24.0422	8.06943	6.73737	3.42419	1.61583	3.52536	1.05206	0.735557	2.58159	0.586864	0	6.77545	27.7523	8.49222	1.41335	30.1349
ENSG00000204296	C6orf10	chr6	32256303	32339684	noDiffExp	protein_coding	5.32603	0	0	0	0.673804	15.9295	0	0.64318	0	0	8.86497	1.18103	2.53003	2.69681	0	53.9483	0.986992	0.804606	1.05243	1.85143	0.71249	2.25126	0	94.1269	0	0	1.10402	1.8494	2.01736	15.5252	6.27769	0.538609	0	0	0	2.58159	0	1.31216	7.453	32.0219	0	0.471117	0.579518
ENSG00000204296	C6orf10	chr6	32256303	32339684	noDiffExp	protein_coding	5.32603	0	0	0	0.673804	15.9295	0	0.64318	0	0	8.86497	1.18103	2.53003	2.69681	0	53.9483	0.986992	0.804606	1.05243	1.85143	0.71249	2.25126	0	94.1269	0	0	1.10402	1.8494	2.01736	15.5252	6.27769	0.538609	0	0	0	2.58159	0	1.31216	7.453	32.0219	0	0.471117	0.579518
ENSG00000196821	C6orf106	chr6	34555065	34664636	diffExp	protein_coding	0.683055	1758.91	1353.35	846.471	1291.01	631.56	1103.37	668.585	710.873	1403.91	1512.96	474.772	752.685	498.909	1044.67	528.693	497.444	798.974	1227.66	693.054	1679.34	683.033	877.744	21038	540.802	494.114	528.828	726.813	702.713	766.01	361.823	398.571	743.852	653.331	617.868	733.17	316.907	338.536	438.372	415.217	574.438	716.097	819.439
ENSG00000213204	C6orf165	chr6	88117730	88221352	noDiffExp	protein_coding	1.74028	6.6374	0	6.44521	10.7809	23.4258	9.55893	3.2159	13.6706	0	11.82	22.4395	8.85512	5.39361	3.88351	20.2306	15.2984	12.8737	7.89322	11.7258	17.8122	18.9106	2.47078	233.342	0	7.37484	7.72817	20.3434	10.7592	22.2626	9.70189	7.54053	3.52536	12.6247	15.4467	18.0711	14.0847	10.4973	12.1958	17.0783	15.7713	7.06675	8.69277
ENSG00000272514	C6ORF165	chr6	88117701	88174183	noDiffExp	protein_coding	1.7168	0	0	1.0742	0	3.74813	0	0.64318	0	0	0	1.18103	0	0	0	5.39483	4.93496	2.81612	1.05243	0	4.98743	4.05227	1.85308	31.7377	0	3.68742	0	1.8494	0	7.0303	3.99489	0.538609	0	1.05206	2.20667	5.16317	10.5636	3.93647	2.03264	4.26958	0.606587	0.942233	2.31807
ENSG00000181577	C6orf223	chr6	43968317	43973695	noDiffExp	protein_coding	5.0005	0	0	0	0.673804	5.62219	0	0.96477	1.70883	2.72076	0	1.18103	0	2.69681	1.94176	18.8819	11.8439	2.41382	0.526215	9.87432	2.13747	266.099	0.617694	329.904	0	9.21855	6.62415	1.8494	12.7766	31.0505	2.8535	0	0	1.05206	1.47111	0	0	0	4.74282	22.4153	1.21317	1.88447	4.05663
ENSG00000204439	C6orf47	chr6	31626075	31628549	noDiffExp	protein_coding	1.14099	181.422	190.501	178.318	225.724	148.051	204.834	210.641	136.706	187.732	192.074	125.189	160.657	137.537	260.195	171.286	196.905	218.048	218.379	157.372	150.335	176.049	155.041	3983	163.261	189.902	232.949	329.193	188.959	241.374	132.973	128.189	227.386	240.922	172.12	278.811	153.758	167.956	216.137	177.188	231.11	243.096	253.829
ENSG00000112308	C6orf62	chr6	24705089	24721064	diffExp	protein_coding	1.17947	1935.91	1690.69	1922.82	2044.32	1407.42	1993.72	1915.71	2159.96	1523.62	1702.07	1186.93	1581.27	2001.03	1790.3	1387.82	1746.98	1622.49	1857.54	1660.12	2025.61	1751.48	2772.83	39680.6	2663.2	1535.81	2139.6	2975.68	1665.67	2653.94	1975.76	2163.05	1500.04	1920.01	1864.64	2042.03	2758.26	2053.53	1574.62	1798.56	2400.27	2525.66	1833.02
ENSG00000122783	C7orf49	chr7	134777115	134855547	noDiffExp	protein_coding	1.14869	132.748	134.938	150.388	146.889	164.918	165.233	183.306	222.148	155.083	168.434	209.041	188.488	148.324	229.127	176.681	216.645	202.761	163.653	148.732	166.723	186.405	178.514	3839.18	153.057	199.121	202.036	253.367	225.272	226.434	120.988	237.527	227.386	125.195	194.187	216.853	122.068	178.453	250.692	182.525	322.098	247.336	166.901
ENSG00000122783	C7orf49	chr7	134777115	134855547	noDiffExp	protein_coding	1.14869	132.748	134.938	150.388	146.889	164.918	165.233	183.306	222.148	155.083	168.434	209.041	188.488	148.324	229.127	176.681	216.645	202.761	163.653	148.732	166.723	186.405	178.514	3839.18	153.057	199.121	202.036	253.367	225.272	226.434	120.988	237.527	227.386	125.195	194.187	216.853	122.068	178.453	250.692	182.525	322.098	247.336	166.901
ENSG00000146963	C7orf55-LUC7L2	chr7	139025105	139108198	noDiffExp	protein_coding	1.215	323.02	186.532	386.713	228.42	588.456	267.65	216.43	353.728	323.77	251.174	501.936	421.251	450.367	221.36	253.557	455.003	346.383	318.886	543.087	363.37	427.29	208.781	7637.16	540.802	414.835	363.224	303.301	427.007	427.384	412.615	365.716	340.198	164.122	516.361	364.004	302.822	352.97	328.609	242.299	646.622	287.852	365.096
ENSG00000105792	C7orf63	chr7	89874488	89940377	noDiffExp	protein_coding	1.38284	232.309	150.813	238.473	117.242	252.999	99.686	147.61	187.971	185.012	159.569	331.868	278.304	264.287	120.389	285.926	300.045	195.117	107.348	474.584	175.985	299.418	95.1249	4700.08	316.318	459.084	175.54	127.608	332.192	96.6666	350.409	267.15	54.6431	118.883	376.605	141.987	384.396	343.785	607.758	181.457	254.767	122.019	407.401
ENSG00000177335	C8orf31	chr8	144120626	144141359	noDiffExp	protein_coding	0.97742	11.0623	7.93753	9.66782	12.8023	10.3074	19.1179	9.32611	27.3413	19.0453	8.86497	49.6031	34.1555	16.1808	5.82527	10.7897	22.2073	22.529	10.5243	30.2401	9.26237	14.8583	18.5308	380.179	30.6115	11.0623	4.4161	27.741	7.39698	51.8485	11.9847	7.54053	5.28805	3.15619	15.4467	10.3263	4.69491	3.93647	4.06527	25.6175	26.0832	9.89345	23.1807
ENSG00000156172	C8orf37	chr8	96257147	96281429	diffExp	protein_coding	1.5093	46.4618	59.5315	46.1907	32.3426	71.2144	24.5801	69.1418	56.3914	19.0453	47.2798	88.5769	53.1307	70.117	38.8351	75.5276	80.9333	56.3224	36.835	77.7602	51.2993	53.1298	137.128	1291.77	40.8153	77.4358	60.7213	75.8253	77.3321	65.6161	105.579	88.8705	52.8805	88.3732	63.9934	49.0501	125.589	87.9145	124.668	59.7742	75.8234	76.792	80.553
ENSG00000270024	C8orf44-SGK3	chr8	67579831	67772707	noDiffExp	protein_coding	2.01008	2.21247	0	2.1484	2.69522	1.87406	0	0	1.70883	0	0	2.36205	0	2.69681	0	5.39483	1.48049	0.804606	1.05243	1.85143	4.98743	0.450253	1.85308	33.5724	0	1.84371	0	0	2.01736	5.56565	1.1414	1.61583	1.76268	2.10412	1.47111	0	0	2.62431	1.35509	1.0674	2.42635	0.942233	4.63615
ENSG00000236939	C8orf56	chr8	104145191	104153703	noDiffExp	protein_coding	1.01531	0	0	0	6.06423	2.8111	4.09668	2.57272	5.12649	2.72076	0	0	2.53003	0	0	4.04612	2.46748	2.01151	0	3.70287	0.71249	2.25126	2.47078	43.5845	0	0	0	7.39759	1.34491	1.75757	1.1414	1.61583	1.76268	1.05206	0	0	0.586864	0	2.71018	5.33698	0	0.471117	2.89759
ENSG00000189376	C8orf76	chr8	124232196	124253638	noDiffExp	protein_coding	1.31862	30.9745	31.7501	35.4487	30.3212	19.6777	35.5046	29.2647	39.3031	16.3245	23.6399	49.6031	51.8657	32.3617	23.3011	41.8099	35.0382	28.5635	19.4699	49.3716	51.2993	37.8212	147.629	860.343	61.2229	31.3431	37.5368	49.9337	34.2951	39.5454	43.9438	46.859	15.8641	31.5619	44.1334	38.7238	63.9682	41.989	61.6566	23.4827	57.0192	35.8049	70.7012
ENSG00000156017	C9orf41	chr9	77595936	77643339	diffExp	protein_coding	1.28134	223.459	293.689	258.883	223.029	329.835	307.251	286.215	261.451	165.966	206.849	191.326	168.247	364.069	267.962	388.428	271.423	256.267	245.216	303.018	227.284	304.371	396.56	5940.8	295.911	283.931	342.248	207.132	336.226	357.666	343.561	309.162	248.538	352.441	310.405	229.761	440.735	552.418	596.917	383.195	312.392	283.141	236.443
ENSG00000063180	CA11	chr19	49141199	49149569	diffExp	protein_coding	3.13974	2.21247	15.8751	17.1872	13.4761	13.1184	15.0212	31.1942	25.6324	13.6038	11.82	55.5082	30.3604	16.1808	19.4176	45.856	29.1163	27.7589	26.3107	25.9201	7.83739	24.7639	33.9732	502.144	51.0191	14.7497	55.2012	81.3735	10.7592	22.2626	34.2419	39.8571	170.98	17.8851	18.3889	18.0711	63.9682	20.9945	16.2611	58.7068	20.0174	49.4673	17.3855
ENSG00000104267	CA2	chr8	86376081	86393722	diffExp	protein_coding	6.43255	50.8867	27.7814	190.134	19.5403	81.5218	30.0424	43.093	64.9355	106.11	76.8298	87.3959	32.8904	113.266	27.1846	33.7177	65.1414	24.1382	35.2564	61.0973	44.1744	30.6172	441.034	1686.79	295.911	1318.25	56.3052	25.8916	65.2279	519.656	132.973	932.871	72.27	96.7897	66.9357	743.497	44.0148	191.575	38.6201	489.935	85.5288	24.4981	55.6337
ENSG00000164879	CA3	chr8	86285665	86361269	diffExp	protein_coding	0.497942	132.748	178.594	218.063	446.732	308.284	99.686	57.5646	46.1384	791.741	449.159	60.2323	104.996	115.963	7.76703	155.101	29.6097	109.829	210.486	67.8859	145.348	108.061	119.833	3963.82	51.0191	9.21855	12.1443	551.12	57.8309	14.6465	59.9234	30.1621	12.3388	7.36443	30.1578	18.0711	8.80296	27.5553	14.2285	14.9435	18.8042	10.8357	36.5096
ENSG00000168748	CA7	chr16	66878282	66888056	noDiffExp	protein_coding	1.42987	22.1247	23.8126	16.113	17.5189	20.6147	20.4834	11.2556	15.3795	5.44152	5.90998	4.7241	12.6502	16.1808	11.6505	16.1845	5.42845	10.0576	10.5243	7.40574	7.83739	9.00505	13.5893	283.892	0	5.53113	9.93622	1.8494	7.39698	11.4242	13.6968	15.0811	59.9312	17.8851	5.88445	5.16317	8.2161	5.24863	0.677545	12.8088	15.7713	6.12452	3.47711
ENSG00000135932	CAB39	chr2	231577560	231685790	noDiffExp	protein_coding	0.91621	1210.22	1055.69	924.888	1004.64	657.797	1222.18	947.725	1187.64	748.208	1220.41	407.454	675.519	981.638	867.965	664.913	784.658	895.526	956.132	660.345	1208.38	794.245	819.68	19895.9	724.471	768.827	622.67	1030.11	703.385	686.333	731.636	1009.89	669.819	1034.18	511.212	820.944	1198.96	1005.11	547.457	748.245	868.633	923.86	587.052
ENSG00000134508	CABLES1	chr18	20714528	20840431	diffExp	protein_coding	0.695473	438.068	567.534	322.261	450.775	192.092	447.904	246.981	203.351	688.352	531.898	194.869	226.438	229.229	275.73	242.767	230.463	323.854	364.667	432.001	529.38	252.141	277.345	7668.1	193.873	261.807	407.385	116.512	199.718	273.01	162.649	80.7914	438.908	252.495	201.543	299.464	190.144	174.517	248.659	111.009	213.519	402.334	119.96
ENSG00000154040	CABYR	chr18	21718942	21741567	diffExp	protein_coding	3.76093	11.0623	7.93753	26.855	4.71663	43.1035	12.2901	35.3749	32.4678	13.6038	8.86497	53.1461	31.6254	35.0585	42.7187	103.85	44.9081	23.3336	11.5767	33.943	3.56245	30.6172	35.2086	645.825	102.038	71.9047	98.2582	75.8253	83.3841	55.3636	64.489	23.1602	72.27	6.31237	51.489	85.1923	112.678	114.158	114.505	57.6394	16.3779	35.8049	157.049
ENSG00000148408	CACNA1B	chr9	140772241	141019076	diffExp	protein_coding	3.46693	6.6374	7.93753	9.66782	8.08565	9.37032	2.73112	11.2556	11.9618	8.16227	11.82	7.08615	18.9753	2.69681	15.5341	110.594	7.89593	17.299	6.84079	8.02288	5.69992	6.30354	11.7362	306.314	0	16.5934	4.4161	27.741	22.1909	42.4747	16.5503	78.0983	17.6268	36.8222	10.2978	18.0711	8.80296	15.7459	39.2976	109.942	7.88563	9.42233	13.9084
ENSG00000151067	CACNA1C	chr12	2079952	2802108	noDiffExp	protein_coding	1.34048	205.759	265.907	349.116	208.879	393.553	244.436	301.008	321.26	277.517	221.624	1358.18	404.805	337.101	262.137	249.511	588.741	323.049	268.37	533.213	277.158	511.487	172.954	8075.77	244.892	542.051	1230.99	240.422	305.966	205.343	514.771	275.768	830.223	413.46	452.367	299.464	224.769	345.097	155.158	279.658	396.101	493.259	290.918
ENSG00000151067	CACNA1C	chr12	2079952	2802108	noDiffExp	protein_coding	1.34048	205.759	265.907	349.116	208.879	393.553	244.436	301.008	321.26	277.517	221.624	1358.18	404.805	337.101	262.137	249.511	588.741	323.049	268.37	533.213	277.158	511.487	172.954	8075.77	244.892	542.051	1230.99	240.422	305.966	205.343	514.771	275.768	830.223	413.46	452.367	299.464	224.769	345.097	155.158	279.658	396.101	493.259	290.918
ENSG00000157388	CACNA1D	chr3	53528683	53847760	diffExp	protein_coding	6.64017	126.111	119.063	354.487	53.9043	222.077	77.837	653.149	116.2	138.759	138.885	420.445	130.297	369.463	293.205	378.987	928.759	161.323	73.6701	283.887	69.824	329.585	468.212	5908.13	612.229	1795.77	1452.9	2722.31	476.769	490.656	1189.34	264.996	789.681	390.315	1958.05	960.35	569.845	892.267	636.893	859.254	357.28	929.513	2185.94
ENSG00000006283	CACNA1G	chr17	48638429	48704835	noDiffExp	protein_coding	1.67356	22.1247	15.8751	19.3356	8.75945	32.7961	9.55893	12.2204	13.6706	27.2076	8.86497	614.133	45.5406	45.8457	5.82527	78.225	38.9862	53.104	8.94565	46.903	9.97486	21.1619	18.5308	1157.59	0	20.2808	5.52012	3.69879	31.6053	24.0202	34.2419	30.7007	3.52536	9.46856	65.4646	15.4895	36.3856	0	27.7794	92.8635	45.494	12.7202	34.7711
ENSG00000196557	CACNA1H	chr16	1203241	1271771	noDiffExp	protein_coding	1.62492	130.535	103.188	65.5263	166.43	50.5997	185.716	141.178	46.1384	233.985	180.254	125.189	83.4911	43.1489	207.768	234.675	67.6089	140.404	124.187	111.703	109.011	102.658	743.704	3397.1	71.4267	70.061	81.6978	86.9217	81.3668	1287.72	55.9285	47.9362	59.9312	1846.37	94.8868	82.6107	52.2309	111.533	56.2363	147.301	77.6432	46.1694	124.017
ENSG00000153956	CACNA2D1	chr7	81575760	82073114	diffExp	protein_coding	0.496582	949.148	1000.13	491.985	1026.88	387.931	920.388	431.252	700.62	544.152	791.937	273.998	493.357	620.266	559.226	280.531	252.176	537.074	1208.72	527.042	2110.39	736.163	187.779	15031.1	510.191	283.931	59.6173	103.566	246.79	133.283	239.694	890.321	96.9475	150.445	199.336	278.811	499.421	148.274	96.2114	248.703	251.127	302.457	150.095
ENSG00000007402	CACNA2D2	chr3	50400233	50541675	diffExp	protein_coding	2.13008	57.5241	39.6877	69.8231	38.4068	68.4033	30.0424	94.2258	70.062	68.0189	62.0548	85.0338	40.4805	43.1489	66.0197	109.245	114.491	50.2879	59.4623	64.8002	61.9866	61.2343	270.55	1624.99	173.465	143.809	135.795	66.5783	32.2777	160.525	85.6049	140.577	449.484	68.384	100.036	67.1212	48.7097	60.3592	31.8446	77.9199	86.1354	130.97	332.643
ENSG00000157445	CACNA2D3	chr3	54156574	55108584	noDiffExp	protein_coding	1.1268	28.762	19.8438	31.1519	21.5617	44.0405	23.2145	10.6125	30.7589	21.7661	14.775	18.8964	46.8056	21.5745	29.1264	51.2509	17.2724	49.4833	18.4175	53.6916	17.0998	27.0152	9.88311	607.003	10.2038	9.21855	3.31207	7.39759	12.1041	17.2828	32.5299	9.15635	7.05073	4.20825	11.0334	7.74476	4.10805	49.862	14.906	40.561	8.49222	21.6714	204.57
ENSG00000157445	CACNA2D3	chr3	54156574	55108584	noDiffExp	protein_coding	1.1268	28.762	19.8438	31.1519	21.5617	44.0405	23.2145	10.6125	30.7589	21.7661	14.775	18.8964	46.8056	21.5745	29.1264	51.2509	17.2724	49.4833	18.4175	53.6916	17.0998	27.0152	9.88311	607.003	10.2038	9.21855	3.31207	7.39759	12.1041	17.2828	32.5299	9.15635	7.05073	4.20825	11.0334	7.74476	4.10805	49.862	14.906	40.561	8.49222	21.6714	204.57
ENSG00000151062	CACNA2D4	chr12	1901123	2028002	noDiffExp	protein_coding	1.09222	55.3116	43.6564	42.9681	56.5995	36.5443	58.7191	41.8067	54.6826	70.7397	53.1898	41.3359	50.6007	43.1489	52.4274	91.7121	27.6358	40.6326	52.6215	40.1144	27.0746	24.7639	42.0032	1048.29	30.6115	23.9682	51.8892	66.5783	36.9849	47.4545	53.075	37.164	66.9819	47.3428	32.3645	33.5606	32.8644	45.9255	47.4282	87.5265	33.9689	28.267	63.747
ENSG00000067191	CACNB1	chr17	37329709	37353956	noDiffExp	protein_coding	1.11551	68.5864	59.5315	95.604	82.2041	89.9551	50.5258	76.2168	114.492	84.3435	79.7847	206.679	96.1413	88.9946	83.4956	106.548	102.647	71.6099	65.2506	90.7203	64.1241	137.327	60.534	1975.32	20.4076	94.0292	102.674	120.211	69.2626	76.7474	86.1756	77.5597	123.388	136.768	72.8201	108.427	72.7712	74.7929	60.9791	109.942	87.3485	77.7343	181.389
ENSG00000165995	CACNB2	chr10	18429606	18830798	noDiffExp	protein_coding	1.59694	37.6119	15.8751	77.3425	10.1071	35.6072	32.7735	33.7669	23.9236	24.4868	35.4599	73.2236	60.7208	32.3617	11.6505	72.8302	41.9471	71.6099	25.2583	87.0174	23.5122	93.2023	6.17694	926.465	20.4076	14.7497	414.009	9.24699	42.3645	13.7677	64.489	44.1659	5.28805	10.5206	44.1334	18.0711	8.80296	9.1851	14.906	42.6958	33.9689	9.42233	693.104
ENSG00000165995	CACNB2	chr10	18429606	18830798	noDiffExp	protein_coding	1.59694	37.6119	15.8751	77.3425	10.1071	35.6072	32.7735	33.7669	23.9236	24.4868	35.4599	73.2236	60.7208	32.3617	11.6505	72.8302	41.9471	71.6099	25.2583	87.0174	23.5122	93.2023	6.17694	926.465	20.4076	14.7497	414.009	9.24699	42.3645	13.7677	64.489	44.1659	5.28805	10.5206	44.1334	18.0711	8.80296	9.1851	14.906	42.6958	33.9689	9.42233	693.104
ENSG00000075461	CACNG4	chr17	64961026	65029514	diffExp	protein_coding	12.3965	13.2748	0	9.66782	0	16.8666	0	93.2611	6.83532	5.44152	20.6849	42.5169	34.1555	16.1808	60.1945	64.7379	170.256	20.5174	6.31458	9.25717	4.98743	7.20404	469.448	1071.8	40.8153	234.151	9.93622	68.4277	261.584	82.0202	48.5094	65.1717	230.911	183.059	353.803	376.911	14.0847	64.2957	70.4647	244.434	9.70539	281.728	523.305
ENSG00000105298	CACTIN	chr19	3610639	3626813	noDiffExp	protein_coding	1.03854	134.96	123.032	112.791	154.301	105.885	121.535	138.927	155.504	318.329	127.065	212.585	125.237	124.053	203.885	126.778	203.32	151.266	198.383	141.326	102.599	184.153	120.45	3386.36	112.242	186.215	236.261	264.464	143.232	104.576	102.726	88.8705	153.353	122.039	236.849	198.782	85.6822	110.221	144.317	130.222	223.224	151.7	137.925
ENSG00000175161	CADM2	chr3	85008132	86123579	diffExp	protein_coding	0.563799	433.643	285.751	186.911	286.367	137.744	344.122	116.094	71.7709	307.446	325.049	16.5344	163.187	56.633	168.933	60.6918	21.7138	67.1846	532.003	84.5488	806.538	132.824	173.572	4779.26	40.8153	20.2808	26.4966	9.24699	51.1064	20.798	24.5401	79.1755	153.353	13.6768	59.5801	33.5606	39.9068	18.3702	10.8407	50.1676	20.0174	38.1605	98.5181
ENSG00000175161	CADM2	chr3	85008132	86123579	diffExp	protein_coding	0.563799	433.643	285.751	186.911	286.367	137.744	344.122	116.094	71.7709	307.446	325.049	16.5344	163.187	56.633	168.933	60.6918	21.7138	67.1846	532.003	84.5488	806.538	132.824	173.572	4779.26	40.8153	20.2808	26.4966	9.24699	51.1064	20.798	24.5401	79.1755	153.353	13.6768	59.5801	33.5606	39.9068	18.3702	10.8407	50.1676	20.0174	38.1605	98.5181
ENSG00000162706	CADM3	chr1	159141399	159173103	diffExp	protein_coding	0.793704	88.4986	146.844	68.7489	357.79	27.1739	142.018	74.6089	47.8472	122.434	159.569	60.2323	98.6713	26.9681	56.311	145.66	28.6228	218.45	140.499	31.4744	51.2993	24.7639	8.64772	2127.13	20.4076	25.8119	15.4563	1.8494	26.8981	37.4949	69.0546	40.3957	33.491	32.6139	24.2734	12.9079	12.3241	30.1796	25.7467	35.2241	22.4437	36.7471	11.5904
ENSG00000081803	CADPS2	chr7	121958481	122526813	diffExp	protein_coding	1.6484	349.569	317.501	462.981	336.902	544.416	312.714	583.686	374.234	359.14	283.679	811.364	519.922	474.638	487.381	226.583	1039.3	671.846	418.341	580.116	360.52	622.699	292.787	10430.3	714.267	1041.7	1367.89	451.253	244.1	692.192	571.841	841.307	1057.61	693.309	1046.7	813.199	281.695	660.015	293.377	437.632	816.466	451.801	897.674
ENSG00000064989	CALCRL	chr2	188207856	188313187	diffExp	protein_coding	0.684835	2048.74	1527.97	1000.08	1129.97	704.648	1186.67	1674.52	767.265	1662.38	1657.75	198.412	1203.03	1353.8	815.538	1289.36	292.15	1300.24	1648.1	750.448	2023.47	576.773	707.26	25518.6	693.86	232.307	267.174	255.217	466.682	291.172	1293.77	828.381	172.743	405.044	533.279	438.869	792.854	686.258	319.801	470.722	581.717	453.685	217.899
ENSG00000064989	CALCRL	chr2	188207856	188313187	diffExp	protein_coding	0.684835	2048.74	1527.97	1000.08	1129.97	704.648	1186.67	1674.52	767.265	1662.38	1657.75	198.412	1203.03	1353.8	815.538	1289.36	292.15	1300.24	1648.1	750.448	2023.47	576.773	707.26	25518.6	693.86	232.307	267.174	255.217	466.682	291.172	1293.77	828.381	172.743	405.044	533.279	438.869	792.854	686.258	319.801	470.722	581.717	453.685	217.899
ENSG00000138172	CALHM2	chr10	105206543	105212660	diffExp	protein_coding	0.822329	188.06	226.22	150.388	231.115	95.5773	273.112	281.391	252.907	214.94	189.119	85.0338	180.897	177.989	246.603	199.609	85.3748	322.647	198.909	174.035	144.635	135.976	107.479	4162.02	224.484	57.155	118.131	159.048	125.749	112.778	107.862	127.112	192.132	174.642	109.598	116.171	132.044	182.39	109.762	128.088	137.695	165.833	113.006
ENSG00000138172	CALHM2	chr10	105206543	105212660	diffExp	protein_coding	0.822329	188.06	226.22	150.388	231.115	95.5773	273.112	281.391	252.907	214.94	189.119	85.0338	180.897	177.989	246.603	199.609	85.3748	322.647	198.909	174.035	144.635	135.976	107.479	4162.02	224.484	57.155	118.131	159.048	125.749	112.778	107.862	127.112	192.132	174.642	109.598	116.171	132.044	182.39	109.762	128.088	137.695	165.833	113.006
ENSG00000198668	CALM1	chr14	90862846	90874605	diffExp	protein_coding	0.578685	4205.9	6322.24	4034.7	5643.78	1849.7	6184.63	2949.62	2694.82	2927.54	5109.18	766.485	2740.03	1456.28	3335.94	1992.04	1305.79	2979.05	4941.68	2727.16	7397.78	2199.93	3140.36	76904.6	1867.3	1203.94	1239.82	2333.94	2067.12	2373.9	1495.23	1481.71	1237.4	2183.03	1253.39	1851	1342.75	884.394	993.959	1320.37	1413.35	2009.78	1123.69
ENSG00000160014	CALM3	chr19	47104331	47114050	noDiffExp	protein_coding	1.09922	732.326	773.909	473.723	809.912	372.939	905.367	777.604	825.365	682.91	791.937	243.291	395.95	285.862	689.324	788.994	413.056	624.374	502.535	360.413	470.956	402.075	391.618	12714.4	520.395	420.366	545.388	610.301	654.296	627.161	407.479	333.399	914.832	511.302	965.786	756.404	369.138	223.067	456.666	512.35	381.543	646.843	456.081
ENSG00000178363	CALML3	chr10	5566924	5568225	noDiffExp	protein_coding	3.06864	6.6374	3.96877	22.5582	0	34.6702	0	3.85908	30.7589	29.9283	5.90998	103.93	5.06007	16.1808	1.94176	6.74353	100.673	42.2418	5.26215	41.9658	0	25.6644	0	487.955	40.8153	62.6861	4.4161	0	6.05207	5.85858	29.1057	28.0077	7.05073	0	37.5134	7.74476	48.7097	15.7459	14.906	87.5265	16.9844	0	19.7036
ENSG00000178363	CALML3	chr10	5566924	5568225	noDiffExp	protein_coding	3.06864	6.6374	3.96877	22.5582	0	34.6702	0	3.85908	30.7589	29.9283	5.90998	103.93	5.06007	16.1808	1.94176	6.74353	100.673	42.2418	5.26215	41.9658	0	25.6644	0	487.955	40.8153	62.6861	4.4161	0	6.05207	5.85858	29.1057	28.0077	7.05073	0	37.5134	7.74476	48.7097	15.7459	14.906	87.5265	16.9844	0	19.7036
ENSG00000183166	CALN1	chr7	71244476	71912136	noDiffExp	protein_coding	3.84106	4.42493	15.8751	9.66782	2.69522	22.4888	4.09668	7.39657	3.41766	16.3245	8.86497	3.54308	2.53003	5.39361	0	45.856	8.88292	9.25297	6.31458	6.78859	0	4.05227	1.85308	189.719	10.2038	11.0623	3.31207	0	2.01736	16.697	7.98979	26.9305	14.1015	0	8.82668	23.2343	18.7797	0	13.5509	35.2241	6.67246	0.942233	1.15904
ENSG00000179218	CALR	chr19	13049392	13055303	noDiffExp	protein_coding	1.28856	2221.32	2496.35	2593.12	2705.32	1722.27	3762.12	4103.17	3380.07	1999.76	2532.43	1072.37	1927.89	1413.13	3481.57	2953.67	2332.75	2392.09	2211.15	1697.77	2327.7	1831.63	3327.52	54485.2	4652.94	1646.43	4081.58	2112.01	3071.76	3645.8	2385.52	3568.28	2578.8	3736.92	2200.79	3265.71	2707.2	2271.34	2964.26	2965.23	2657.46	3246.94	3675.88
ENSG00000148660	CAMK2G	chr10	75572259	75634343	diffExp	protein_coding	0.82164	283.196	313.533	268.55	326.795	275.487	303.155	231.866	252.907	296.563	295.499	406.273	320.049	231.925	242.72	219.839	317.318	292.474	334.673	303.635	341.995	298.968	221.752	6379.17	183.669	226.776	255.03	201.584	180.89	191.283	192.326	228.909	204.471	247.235	219.931	366.585	248.83	183.702	172.097	214.547	344.541	267.123	260.783
ENSG00000171735	CAMTA1	chr1	6845384	7829766	noDiffExp	protein_coding	0.984168	199.122	178.594	177.243	156.322	276.424	198.006	148.896	208.477	130.596	189.119	355.489	223.908	186.08	190.292	256.254	337.058	206.784	186.806	280.801	175.272	244.487	305.759	4811.79	153.057	171.465	203.141	166.446	204.426	125.667	188.901	228.909	202.708	163.07	236.114	211.69	242.962	223.067	279.826	235.895	189.255	146.988	230.069
ENSG00000171735	CAMTA1	chr1	6845384	7829766	noDiffExp	protein_coding	0.984168	199.122	178.594	177.243	156.322	276.424	198.006	148.896	208.477	130.596	189.119	355.489	223.908	186.08	190.292	256.254	337.058	206.784	186.806	280.801	175.272	244.487	305.759	4811.79	153.057	171.465	203.141	166.446	204.426	125.667	188.901	228.909	202.708	163.07	236.114	211.69	242.962	223.067	279.826	235.895	189.255	146.988	230.069
ENSG00000171735	CAMTA1	chr1	6845384	7829766	noDiffExp	protein_coding	0.984168	199.122	178.594	177.243	156.322	276.424	198.006	148.896	208.477	130.596	189.119	355.489	223.908	186.08	190.292	256.254	337.058	206.784	186.806	280.801	175.272	244.487	305.759	4811.79	153.057	171.465	203.141	166.446	204.426	125.667	188.901	228.909	202.708	163.07	236.114	211.69	242.962	223.067	279.826	235.895	189.255	146.988	230.069
ENSG00000171735	CAMTA1	chr1	6845384	7829766	noDiffExp	protein_coding	0.984168	199.122	178.594	177.243	156.322	276.424	198.006	148.896	208.477	130.596	189.119	355.489	223.908	186.08	190.292	256.254	337.058	206.784	186.806	280.801	175.272	244.487	305.759	4811.79	153.057	171.465	203.141	166.446	204.426	125.667	188.901	228.909	202.708	163.07	236.114	211.69	242.962	223.067	279.826	235.895	189.255	146.988	230.069
ENSG00000108509	CAMTA2	chr17	4871287	4890960	noDiffExp	protein_coding	0.87187	300.895	277.814	209.469	343.64	184.595	214.393	192.311	217.021	429.88	295.499	517.289	250.473	142.931	231.069	256.254	295.604	234.945	324.675	256.115	305.658	278.706	147.629	5906.87	183.669	263.65	343.352	380.976	246.79	215.596	152.947	88.8705	296.131	326.139	283.189	258.159	90.3771	87.9145	205.296	176.12	249.914	213.416	247.454
ENSG00000108509	CAMTA2	chr17	4871287	4890960	noDiffExp	protein_coding	0.87187	300.895	277.814	209.469	343.64	184.595	214.393	192.311	217.021	429.88	295.499	517.289	250.473	142.931	231.069	256.254	295.604	234.945	324.675	256.115	305.658	278.706	147.629	5906.87	183.669	263.65	343.352	380.976	246.79	215.596	152.947	88.8705	296.131	326.139	283.189	258.159	90.3771	87.9145	205.296	176.12	249.914	213.416	247.454
ENSG00000108509	CAMTA2	chr17	4871287	4890960	noDiffExp	protein_coding	0.87187	300.895	277.814	209.469	343.64	184.595	214.393	192.311	217.021	429.88	295.499	517.289	250.473	142.931	231.069	256.254	295.604	234.945	324.675	256.115	305.658	278.706	147.629	5906.87	183.669	263.65	343.352	380.976	246.79	215.596	152.947	88.8705	296.131	326.139	283.189	258.159	90.3771	87.9145	205.296	176.12	249.914	213.416	247.454
ENSG00000108509	CAMTA2	chr17	4871287	4890960	noDiffExp	protein_coding	0.87187	300.895	277.814	209.469	343.64	184.595	214.393	192.311	217.021	429.88	295.499	517.289	250.473	142.931	231.069	256.254	295.604	234.945	324.675	256.115	305.658	278.706	147.629	5906.87	183.669	263.65	343.352	380.976	246.79	215.596	152.947	88.8705	296.131	326.139	283.189	258.159	90.3771	87.9145	205.296	176.12	249.914	213.416	247.454
ENSG00000144712	CAND2	chr3	12837971	12913415	diffExp	protein_coding	0.80973	37.6119	67.469	36.5229	57.9471	44.0405	50.5258	38.5908	49.5561	68.0189	41.3699	73.2236	79.6961	16.1808	34.9516	79.5737	64.648	65.1731	47.8856	51.8402	70.5365	61.2343	9.26541	1145.86	30.6115	36.8742	16.5604	35.1385	20.1736	21.0909	26.2522	24.776	103.998	2.10412	37.5134	20.6527	7.04237	27.5553	11.5183	41.6284	38.8216	49.9384	65.4856
ENSG00000112186	CAP2	chr6	17393447	17558023	noDiffExp	protein_coding	1.41859	309.745	666.753	483.391	604.402	208.958	527.107	410.67	326.387	231.264	599.863	172.43	237.823	199.564	386.41	300.762	292.15	221.267	427.813	275.864	684.703	198.561	224.841	7990.73	193.873	394.554	343.352	401.319	333.537	468.394	489.66	324.243	163.929	542.864	1129.08	1262.4	235.919	523.551	451.923	402.408	209.273	463.108	345.972
ENSG00000182472	CAPN12	chr19	39220827	39260544	noDiffExp	protein_coding	1.89291	4.42493	3.96877	9.66782	6.73804	30.9221	6.82781	3.53749	11.9618	8.16227	5.90998	57.8702	12.6502	8.09042	23.3011	47.2047	18.2593	12.0691	5.78836	17.2801	4.27494	27.9157	15.4424	342.267	10.2038	12.906	11.0402	3.69879	15.4664	16.697	11.414	12.9266	17.6268	11.5727	9.56224	20.6527	17.0191	40.6769	19.6488	55.5046	20.0174	12.7202	26.0783
ENSG00000135773	CAPN9	chr1	230883130	230937749	diffExp	protein_coding	12.3933	4.42493	0	11.8162	4.04282	9.37032	0	29.2647	1.70883	5.44152	8.86497	4.7241	7.5901	2.69681	42.7187	51.2509	19.2463	4.42533	0.526215	1.23429	0	13.0573	12.3539	234.758	40.8153	71.9047	62.9294	72.1265	27.5706	158.475	28.535	173.432	88.1341	61.0196	9.56224	41.3054	17.6059	80.0416	57.5914	32.0219	12.7383	10.3646	34.7711
ENSG00000105519	CAPS	chr19	5911718	5915888	diffExp	protein_coding	2.87932	35.3994	43.6564	97.7524	53.9043	75.8996	39.6013	57.243	85.4415	73.4605	53.1898	170.068	117.647	121.356	182.525	114.64	144.101	63.9662	67.3555	80.2288	37.0495	83.747	405.825	2204.06	102.038	162.246	145.731	558.518	213.84	126.838	101.014	73.2508	241.487	496.573	216.989	141.987	610.926	247.998	144.317	107.807	252.34	127.202	151.834
ENSG00000180881	CAPS2	chr12	75669759	75784708	noDiffExp	protein_coding	0.901946	103.986	115.094	150.388	121.958	176.162	116.073	77.8248	134.998	130.596	100.47	216.128	170.777	153.718	71.845	137.568	120.906	190.692	122.082	180.823	179.547	233.681	63.0048	3068.32	81.6305	145.653	58.5133	38.8373	118.352	114.828	127.266	154.581	63.4565	74.6964	139.02	72.2844	155.519	93.1631	154.48	83.2569	181.37	115.895	250.352
ENSG00000077549	CAPZB	chr1	19665267	19812066	noDiffExp	protein_coding	1.16767	725.689	682.628	625.186	771.505	336.395	805.681	652.506	603.217	598.567	774.208	474.772	540.162	374.856	594.178	596.128	497.444	555.178	521.479	538.15	545.767	438.996	462.035	12714.7	683.656	704.297	1399.9	515.982	636.813	899.585	490.801	475.053	802.02	751.172	713.49	815.781	540.502	536.672	572.526	637.235	483.45	722.222	572.564
ENSG00000141527	CARD14	chr17	78143791	78183130	diffExp	protein_coding	8.46469	24.3371	7.93753	66.6005	4.04282	59.9701	5.46225	48.5601	32.4678	51.6944	17.7299	240.929	50.6007	72.8138	120.389	82.2711	221.58	43.4487	21.5748	90.7203	7.83739	112.113	137.746	1520.83	71.4267	433.272	189.892	122.06	49.089	217.646	79.3272	91.5635	181.556	194.631	143.434	69.7028	39.9068	229.627	85.3707	115.279	82.4959	99.4056	927.809
ENSG00000105483	CARD8	chr19	48684027	48759203	diffExp	protein_coding	0.745583	769.938	607.221	613.369	878.64	584.708	964.086	558.923	538.281	680.189	593.953	576.34	734.975	547.452	603.886	548.924	471.782	611.5	716.705	816.483	1045.93	814.057	261.285	14538.6	448.968	403.772	419.529	364.331	523.168	466.05	550.725	451.354	378.977	301.942	581.09	302.045	490.032	394.959	408.56	327.691	791.596	376.893	530.839
ENSG00000105483	CARD8	chr19	48684027	48759203	diffExp	protein_coding	0.745583	769.938	607.221	613.369	878.64	584.708	964.086	558.923	538.281	680.189	593.953	576.34	734.975	547.452	603.886	548.924	471.782	611.5	716.705	816.483	1045.93	814.057	261.285	14538.6	448.968	403.772	419.529	364.331	523.168	466.05	550.725	451.354	378.977	301.942	581.09	302.045	490.032	394.959	408.56	327.691	791.596	376.893	530.839
ENSG00000153048	CARHSP1	chr16	8946799	8962866	diffExp	protein_coding	0.801808	272.133	357.189	233.102	398.892	174.288	340.025	267.241	281.957	416.276	313.229	187.783	313.724	161.808	328.157	315.597	216.645	318.222	358.879	286.355	292.121	236.383	179.131	6249.14	224.484	228.62	228.533	258.916	264.274	255.434	180.912	192.283	296.131	316.671	223.609	245.251	112.091	208.633	211.394	239.097	188.649	255.816	174.435
ENSG00000153048	CARHSP1	chr16	8946799	8962866	diffExp	protein_coding	0.801808	272.133	357.189	233.102	398.892	174.288	340.025	267.241	281.957	416.276	313.229	187.783	313.724	161.808	328.157	315.597	216.645	318.222	358.879	286.355	292.121	236.383	179.131	6249.14	224.484	228.62	228.533	258.916	264.274	255.434	180.912	192.283	296.131	316.671	223.609	245.251	112.091	208.633	211.394	239.097	188.649	255.816	174.435
ENSG00000166734	CASC4	chr15	44580927	44707956	diffExp	protein_coding	1.36274	1241.19	1595.44	1540.41	1331.44	1182.53	1642.77	1785.47	1695.16	952.265	1196.77	731.055	1309.29	1960.58	1287.39	1016.93	1440.51	1688.87	1375.53	1205.28	1565.34	986.953	1786.37	30517.5	2163.21	975.322	2280.91	1507.26	1217.81	1087.35	1901	2336.49	2242.13	1343.48	1468.91	1388.89	5816.41	2420.93	1567.16	1982.15	1340.56	945.531	1947.76
ENSG00000166734	CASC4	chr15	44580927	44707956	diffExp	protein_coding	1.36274	1241.19	1595.44	1540.41	1331.44	1182.53	1642.77	1785.47	1695.16	952.265	1196.77	731.055	1309.29	1960.58	1287.39	1016.93	1440.51	1688.87	1375.53	1205.28	1565.34	986.953	1786.37	30517.5	2163.21	975.322	2280.91	1507.26	1217.81	1087.35	1901	2336.49	2242.13	1343.48	1468.91	1388.89	5816.41	2420.93	1567.16	1982.15	1340.56	945.531	1947.76
ENSG00000166734	CASC4	chr15	44580927	44707956	diffExp	protein_coding	1.36274	1241.19	1595.44	1540.41	1331.44	1182.53	1642.77	1785.47	1695.16	952.265	1196.77	731.055	1309.29	1960.58	1287.39	1016.93	1440.51	1688.87	1375.53	1205.28	1565.34	986.953	1786.37	30517.5	2163.21	975.322	2280.91	1507.26	1217.81	1087.35	1901	2336.49	2242.13	1343.48	1468.91	1388.89	5816.41	2420.93	1567.16	1982.15	1340.56	945.531	1947.76
ENSG00000138794	CASP6	chr4	110609785	110624739	diffExp	protein_coding	1.79334	66.374	71.4378	99.9008	72.7708	98.3884	88.7615	139.57	111.074	87.0643	106.38	116.921	73.371	113.266	130.098	124.081	131.27	84.0813	78.9322	84.5488	100.461	83.2967	141.452	2203.5	234.688	195.433	255.03	162.747	179.545	121.859	166.644	100.72	158.641	135.716	150.054	183.293	198.36	238.813	233.753	172.918	180.763	159.709	137.925
ENSG00000165806	CASP7	chr10	115438942	115490662	noDiffExp	protein_coding	1.13846	327.445	277.814	197.653	233.136	202.399	334.563	299.4	211.895	263.914	221.624	177.154	202.403	285.862	297.089	300.762	211.71	219.255	248.9	238.218	261.484	218.372	161.218	5392.27	479.579	151.184	144.627	116.512	280.413	292.929	271.653	270.92	542.906	225.141	165.5	188.456	451.299	301.796	302.185	247.636	219.585	563.927	302.509
ENSG00000153113	CAST	chr5	95860971	96115299	diffExp	protein_coding	0.767005	3648.36	3401.23	2682.28	3451.9	2494.38	2666.94	2127.64	2113.82	3376.46	3590.31	1619.19	2364.32	1828.44	2295.16	1511.9	1970.04	2720.37	3456.18	2359.34	3824.64	1974.81	1314.45	56792.2	1908.11	2112.89	1451.79	1729.19	1868.07	1336.64	1781.15	1647.07	1804.99	2790.07	1255.6	1419.87	4229.53	1739.92	1308.34	2271.42	1268.98	1723.34	2818.78
ENSG00000130940	CASZ1	chr1	10696661	10856707	diffExp	protein_coding	2.9292	216.822	95.2504	353.412	83.5517	345.765	58.7191	367.899	136.706	427.159	200.939	967.26	232.763	342.495	429.128	525.996	821.671	251.439	176.808	324.618	108.298	510.136	441.034	7417.87	520.395	1026.95	1609.67	401.319	492.908	508.525	466.832	164.814	1200.39	562.853	945.926	869.994	262.915	477.625	748.688	414.15	637.523	595.963	1067.47
ENSG00000105971	CAV2	chr7	115927434	116148595	diffExp	protein_coding	0.243473	4515.64	5798.37	3258.05	4645.88	1393.37	4027.04	1421.75	2443.63	2530.3	4018.79	277.541	2766.59	2081.94	1664.09	938.7	559.624	1864.27	4837.49	1899.57	6230.72	1417.39	1616.51	60207.3	622.433	285.775	135.795	127.608	707.42	256.899	664.865	833.767	188.607	304.046	283.925	369.167	471.839	307.045	163.966	392.802	357.886	463.108	179.071
ENSG00000105971	CAV2	chr7	115927434	116148595	diffExp	protein_coding	0.243473	4515.64	5798.37	3258.05	4645.88	1393.37	4027.04	1421.75	2443.63	2530.3	4018.79	277.541	2766.59	2081.94	1664.09	938.7	559.624	1864.27	4837.49	1899.57	6230.72	1417.39	1616.51	60207.3	622.433	285.775	135.795	127.608	707.42	256.899	664.865	833.767	188.607	304.046	283.925	369.167	471.839	307.045	163.966	392.802	357.886	463.108	179.071
ENSG00000129993	CBFA2T3	chr16	88941266	89043612	noDiffExp	protein_coding	0.900589	157.085	127.001	83.7878	117.242	131.184	83.2993	74.9304	75.1885	225.823	106.38	122.827	113.852	64.7234	67.9615	84.9685	80.4398	104.196	100.507	95.6574	128.248	98.155	110.567	2354.02	173.465	75.5921	96.0501	79.5241	120.369	68.2525	74.1909	45.2432	114.574	118.883	86.0601	126.498	69.8368	55.1106	85.3707	89.6613	145.581	95.6367	42.3048
ENSG00000105879	CBLL1	chr7	107384142	107402112	noDiffExp	protein_coding	1.14915	263.283	289.72	279.293	317.362	441.342	352.315	355.678	280.248	209.498	242.309	256.282	292.219	469.244	345.633	354.71	465.367	338.337	308.888	264.755	334.158	288.612	333.555	7082.81	306.115	324.493	340.04	467.897	603.862	389.596	352.121	343.633	269.69	190.423	448.69	286.556	396.72	427.763	363.164	399.206	490.729	366.529	322.212
ENSG00000159228	CBR1	chr21	37442239	37445464	noDiffExp	protein_coding	0.807523	181.422	210.345	199.802	208.879	161.17	188.447	155.971	309.298	130.596	186.164	103.93	249.208	196.867	217.477	144.312	164.828	179.829	217.853	132.069	167.435	131.474	222.37	4059.75	183.669	121.685	12.1443	417.964	139.198	169.02	115.281	427.117	74.0326	50.499	75.0268	165.221	168.43	202.072	207.329	147.301	114.645	190.331	24.9193
ENSG00000159231	CBR3	chr21	37507210	37518864	noDiffExp	protein_coding	0.880355	61.949	162.719	95.604	133.413	49.6627	91.4926	81.6838	129.871	68.0189	103.425	49.6031	117.647	91.6914	155.341	90.3634	47.3756	98.1619	118.925	47.5201	79.7988	64.8364	42.6209	1981.72	61.2229	64.5298	24.2885	120.211	41.0196	46.8687	41.661	173.971	49.3551	51.551	89.0024	36.1422	106.222	192.887	235.786	43.7632	47.9204	63.6008	22.0217
ENSG00000145439	CBR4	chr4	169784921	169931426	diffExp	protein_coding	1.4333	265.496	214.313	408.197	293.778	385.12	237.608	311.942	343.475	231.264	242.309	433.436	339.025	493.516	320.39	283.228	581.832	327.072	334.673	423.361	361.945	427.29	350.233	7609.5	459.172	444.334	552.012	811.885	311.346	253.97	485.665	387.26	352.536	386.107	400.878	333.024	1199.55	650.83	537.293	374.656	285.703	486.192	544.747
ENSG00000094916	CBX5	chr12	54624724	54673886	noDiffExp	protein_coding	1.19727	1679.26	1873.26	1643.53	1912.26	2060.53	1945.93	1801.23	1255.99	1575.32	1607.51	1137.33	1449.71	1224.35	2073.8	2006.88	1992.24	2239.62	1848.59	1512	2319.15	1893.76	1616.51	38668.8	1520.37	2293.57	2147.33	3151.37	2211.02	3730.75	1270.38	911.865	2532.97	3392.9	2353.05	2276.96	1558.71	1377.76	1881.54	1674.74	1359.97	2013.08	1763.47
ENSG00000100211	CBY1	chr22	39052641	39069859	noDiffExp	protein_coding	1.11972	90.7111	103.188	117.088	148.237	61.8441	117.438	107.089	97.4033	116.993	127.065	152.352	102.466	91.6914	93.2043	90.3634	104.128	107.415	114.715	112.32	111.861	110.312	119.215	2397.1	153.057	101.404	149.043	179.392	93.4709	84.6565	105.579	127.65	142.777	84.165	127.987	162.64	126.176	152.21	157.191	72.5829	86.1354	60.7741	119.96
ENSG00000154222	CC2D1B	chr1	52811395	52831865	diffExp	protein_coding	0.805827	336.295	353.22	290.035	395.523	285.795	296.327	236.369	309.298	582.242	419.609	588.151	364.325	272.378	359.225	271.09	351.369	287.647	368.877	356.093	403.269	384.966	201.986	7714.09	193.873	328.18	294.775	303.301	285.792	241.374	227.138	207.903	486.5	311.41	258.916	252.995	146.129	199.448	244.594	230.558	342.722	274.19	441.013
ENSG00000048342	CC2D2A	chr4	15471489	15603180	diffExp	protein_coding	0.751848	353.994	305.595	389.935	404.956	328.898	266.285	292.968	350.31	231.264	393.014	340.135	355.47	264.287	236.894	268.393	273.397	368.107	319.412	354.858	297.108	304.821	294.022	6994.13	244.892	173.309	202.036	186.789	242.755	231.707	300.758	291.926	304.944	199.892	204.485	180.711	265.849	173.205	241.884	248.703	189.862	215.771	263.681
ENSG00000048342	CC2D2A	chr4	15471489	15603180	diffExp	protein_coding	0.751848	353.994	305.595	389.935	404.956	328.898	266.285	292.968	350.31	231.264	393.014	340.135	355.47	264.287	236.894	268.393	273.397	368.107	319.412	354.858	297.108	304.821	294.022	6994.13	244.892	173.309	202.036	186.789	242.755	231.707	300.758	291.926	304.944	199.892	204.485	180.711	265.849	173.205	241.884	248.703	189.862	215.771	263.681
ENSG00000188649	CC2D2B	chr10	97733786	97792441	noDiffExp	protein_coding	1.16495	0	3.96877	6.44521	4.04282	7.49626	4.09668	3.85908	0	2.72076	2.95499	14.1723	5.06007	18.8777	1.94176	6.74353	6.41545	2.01151	1.57864	6.78859	2.13747	4.50253	0	105.814	20.4076	1.84371	0	7.39759	3.36226	2.92929	8.56049	3.77026	1.76268	2.10412	4.41334	0	5.28178	1.31216	2.71018	12.8088	5.45928	1.41335	2.89759
ENSG00000188649	CC2D2B	chr10	97733786	97792441	noDiffExp	protein_coding	1.16495	0	3.96877	6.44521	4.04282	7.49626	4.09668	3.85908	0	2.72076	2.95499	14.1723	5.06007	18.8777	1.94176	6.74353	6.41545	2.01151	1.57864	6.78859	2.13747	4.50253	0	105.814	20.4076	1.84371	0	7.39759	3.36226	2.92929	8.56049	3.77026	1.76268	2.10412	4.41334	0	5.28178	1.31216	2.71018	12.8088	5.45928	1.41335	2.89759
ENSG00000158941	CCAR2	chr8	22462145	22479027	noDiffExp	protein_coding	1.20607	457.98	357.189	346.967	512.765	459.146	453.366	461.482	406.702	680.189	543.718	675.546	403.54	296.649	539.808	356.059	517.677	482.763	474.646	470.881	363.37	520.492	489.832	10270.8	346.93	392.71	529.932	1139.23	1024.82	884.939	346.985	280.615	757.953	1076.26	601.685	735.752	435.453	385.774	363.164	434.43	433.103	424.947	354.665
ENSG00000181378	CCDC108	chr2	219867568	219906249	diffExp	protein_coding	5.06257	2.21247	0	1.0742	0	8.43329	0	0.64318	3.41766	0	5.90998	16.5344	3.79505	5.39361	5.82527	51.2509	11.3504	4.02303	0	3.08572	0	2.70152	0	125.651	0	16.5934	33.1207	24.0422	6.05207	25.4848	9.70189	1.61583	10.5761	8.4165	66.9357	7.74476	1.17373	17.058	17.6162	54.4372	3.03294	0.942233	16.2265
ENSG00000244607	CCDC13	chr3	42734155	42814745	noDiffExp	protein_coding	2.28491	0	23.8126	8.59362	13.4761	12.1814	8.19337	4.50226	5.12649	13.6038	5.90998	25.9826	13.9152	2.69681	5.82527	51.2509	14.3114	6.43685	11.0505	6.78859	5.69992	16.6593	1.85308	257.87	20.4076	11.0623	41.9529	27.741	4.70717	37.7879	14.2675	3.77026	14.1015	4.20825	5.1489	18.0711	5.86864	9.1851	22.359	32.0219	12.1317	4.24005	20.2831
ENSG00000244607	CCDC13	chr3	42734155	42814745	noDiffExp	protein_coding	2.28491	0	23.8126	8.59362	13.4761	12.1814	8.19337	4.50226	5.12649	13.6038	5.90998	25.9826	13.9152	2.69681	5.82527	51.2509	14.3114	6.43685	11.0505	6.78859	5.69992	16.6593	1.85308	257.87	20.4076	11.0623	41.9529	27.741	4.70717	37.7879	14.2675	3.77026	14.1015	4.20825	5.1489	18.0711	5.86864	9.1851	22.359	32.0219	12.1317	4.24005	20.2831
ENSG00000244607	CCDC13	chr3	42734155	42814745	noDiffExp	protein_coding	2.28491	0	23.8126	8.59362	13.4761	12.1814	8.19337	4.50226	5.12649	13.6038	5.90998	25.9826	13.9152	2.69681	5.82527	51.2509	14.3114	6.43685	11.0505	6.78859	5.69992	16.6593	1.85308	257.87	20.4076	11.0623	41.9529	27.741	4.70717	37.7879	14.2675	3.77026	14.1015	4.20825	5.1489	18.0711	5.86864	9.1851	22.359	32.0219	12.1317	4.24005	20.2831
ENSG00000159625	CCDC135	chr16	57728705	57765717	noDiffExp	protein_coding	2.12871	8.84986	0	6.44521	0.673804	7.49626	0	2.25113	13.6706	10.883	11.82	14.1723	7.5901	2.69681	7.76703	41.8099	10.3634	6.03454	2.63107	6.17145	0	5.85328	4.94155	172.121	0	7.37484	18.7684	5.54819	5.37962	9.66666	6.27769	11.8494	10.5761	10.5206	5.88445	2.58159	4.10805	6.56078	5.42036	37.3589	17.591	2.35558	8.11325
ENSG00000170160	CCDC144A	chr17	16592851	16707767	noDiffExp	protein_coding	1.40056	19.9122	127.001	355.561	63.3376	15.9295	94.2237	15.1147	13.6706	81.6227	29.5499	309.429	40.4805	213.048	116.505	41.8099	94.7512	87.2997	90.509	17.8972	76.9489	59.8836	8.64772	1973.13	20.4076	94.0292	359.912	170.145	10.0868	116.293	35.954	4.84748	141.015	47.3428	271.42	20.6527	24.0614	194.199	12.1958	96.0656	61.2653	17.9024	3.47711
ENSG00000205212	CCDC144NL	chr17	20739760	20799453	noDiffExp	protein_coding	2.74712	8.84986	15.8751	2.1484	2.02141	13.1184	2.73112	0.96477	8.54415	10.883	2.95499	1.18103	5.06007	2.69681	3.88351	33.7177	5.42845	21.3221	5.78836	1.85143	4.98743	2.70152	1.85308	158.563	0	3.68742	4.4161	3.69879	6.05207	11.7172	5.70699	5.9247	3.52536	1.05206	0.735557	10.3263	17.6059	1.31216	9.48563	40.561	20.624	4.71117	3.47711
ENSG00000205212	CCDC144NL	chr17	20739760	20799453	noDiffExp	protein_coding	2.74712	8.84986	15.8751	2.1484	2.02141	13.1184	2.73112	0.96477	8.54415	10.883	2.95499	1.18103	5.06007	2.69681	3.88351	33.7177	5.42845	21.3221	5.78836	1.85143	4.98743	2.70152	1.85308	158.563	0	3.68742	4.4161	3.69879	6.05207	11.7172	5.70699	5.9247	3.52536	1.05206	0.735557	10.3263	17.6059	1.31216	9.48563	40.561	20.624	4.71117	3.47711
ENSG00000135205	CCDC146	chr7	76751751	76958850	noDiffExp	protein_coding	1.15537	99.5609	71.4378	137.498	185.296	204.273	133.825	75.8952	136.706	168.687	132.975	193.688	122.707	124.053	75.7285	91.7121	206.281	127.53	102.086	167.246	234.409	177.399	42.0032	3011	91.8344	232.307	92.7381	68.4277	136.508	80.8484	109.004	150.272	123.388	79.9567	306.727	90.3555	257.047	77.4172	81.3054	151.57	178.337	106.472	221.376
ENSG00000187860	CCDC157	chr22	30752624	30774647	diffExp	protein_coding	2.46199	8.84986	11.9063	24.7066	8.08565	14.0555	4.09668	30.551	13.6706	32.6491	17.7299	61.4133	31.6254	26.9681	34.9516	28.3228	59.713	16.4944	20.5224	19.7486	2.84996	29.7167	24.7078	523.335	0	33.1868	40.8489	48.0843	20.846	24.899	61.0648	26.3918	21.1522	35.7701	54.4312	25.8159	47.536	53.7984	46.0731	40.561	35.1821	32.5071	57.9518
ENSG00000163749	CCDC158	chr4	77234154	77343021	noDiffExp	protein_coding	1.49627	53.0992	43.6564	117.088	39.0806	124.625	60.0847	35.6965	52.9737	84.3435	32.5049	179.516	74.636	137.537	33.0099	56.6457	62.674	53.104	64.1982	111.086	84.7863	156.688	33.3555	1690.39	0	136.435	216.389	109.114	64.5555	45.6969	50.7922	30.7007	246.775	103.102	91.9446	49.0501	62.7945	47.2376	54.8812	72.5829	57.6258	26.3825	343.654
ENSG00000166960	CCDC178	chr18	30517366	31021065	diffExp	protein_coding	0.483796	59.7366	35.7189	27.9293	47.8401	30.9221	42.3324	39.8771	20.506	32.6491	41.3699	17.7154	31.6254	29.6649	15.5341	33.7177	19.2463	53.104	54.2001	51.8402	44.1744	39.172	25.3255	794.201	20.4076	12.906	5.52012	7.39759	18.1562	9.95959	32.5299	21.0058	10.5761	2.10412	13.24	15.4895	11.7373	5.24863	7.453	25.6175	13.9515	12.249	8.69277
ENSG00000122483	CCDC18	chr1	93645476	93744287	noDiffExp	protein_coding	0.987997	150.448	162.719	141.795	166.43	133.996	125.632	87.4725	210.186	187.732	174.344	159.438	151.802	140.234	118.447	120.035	114.491	98.1619	144.709	147.498	180.972	136.877	136.51	3189.93	224.484	97.7166	136.899	85.0723	121.041	212.374	138.109	145.963	126.913	100.998	169.178	95.5187	63.3813	148.274	117.893	115.279	160.139	114.481	184.287
ENSG00000122483	CCDC18	chr1	93645476	93744287	noDiffExp	protein_coding	0.987997	150.448	162.719	141.795	166.43	133.996	125.632	87.4725	210.186	187.732	174.344	159.438	151.802	140.234	118.447	120.035	114.491	98.1619	144.709	147.498	180.972	136.877	136.51	3189.93	224.484	97.7166	136.899	85.0723	121.041	212.374	138.109	145.963	126.913	100.998	169.178	95.5187	63.3813	148.274	117.893	115.279	160.139	114.481	184.287
ENSG00000197816	CCDC180	chr9	100000765	100140806	noDiffExp	protein_coding	1.63313	11.0623	11.9063	39.7455	20.2141	43.1035	16.3867	17.3659	42.7207	40.8114	26.5949	61.4133	55.6607	18.8777	25.2428	59.3431	30.1032	38.6211	29.468	48.1373	27.7871	54.0303	4.94155	723.538	0	44.249	22.0805	31.4397	35.64	37.4949	31.9592	10.7722	52.8805	35.7701	72.8201	30.979	20.5402	44.6133	37.265	37.3589	23.0503	15.0757	86.3482
ENSG00000213213	CCDC183	chr9	139690802	139702193	noDiffExp	protein_coding	1.8191	11.0623	0	5.37101	2.69522	8.43329	5.46225	4.50226	3.41766	5.44152	2.95499	12.9913	13.9152	2.69681	9.70879	12.1384	15.2984	6.83915	5.78836	11.1086	7.1249	6.30354	4.94155	158.195	0	18.4371	9.93622	22.1928	8.74188	15.8182	3.42419	3.77026	29.9656	8.4165	9.56224	10.3263	4.10805	6.56078	6.77545	12.8088	5.45928	7.53787	14.488
ENSG00000147419	CCDC25	chr8	27590835	27630170	noDiffExp	protein_coding	0.951203	303.108	297.657	308.296	308.602	238.943	304.52	319.017	264.869	217.661	310.274	166.525	234.028	256.197	326.215	253.557	275.864	291.67	320.991	262.904	433.194	284.109	242.754	6220.95	255.095	245.213	357.704	316.247	379.263	337.161	235.699	264.457	352.536	312.462	244.205	252.995	294.019	229.627	165.999	284.995	178.337	242.154	145.459
ENSG00000160050	CCDC28B	chr1	32665987	32670988	diffExp	protein_coding	2.25975	0	11.9063	12.8904	8.75945	19.6777	13.6556	28.6215	27.3413	8.16227	5.90998	17.7154	24.0353	18.8777	13.5923	36.4151	16.2854	12.8737	12.1029	25.9201	9.26237	17.5598	49.4155	390.98	30.6115	31.3431	17.6644	38.8373	18.8287	28.7071	32.5299	169.662	58.1685	11.5727	15.4467	28.3974	39.9068	19.6824	17.6162	56.572	18.1976	32.9782	51.5771
ENSG00000186409	CCDC30	chr1	42929001	43120335	diffExp	protein_coding	1.56429	148.235	115.094	174.021	107.135	194.903	90.1271	118.023	82.0238	119.713	121.155	303.523	141.682	188.777	143.69	229.28	285.734	123.507	107.348	172.801	123.261	225.577	117.362	3432.97	204.076	346.617	255.03	207.132	189.632	183.667	207.734	103.413	207.996	183.059	319.232	214.272	173.712	278.177	322.512	211.344	195.928	149.344	587.052
ENSG00000186710	CCDC42B	chr12	113587663	113597081	noDiffExp	protein_coding	3.49512	2.21247	0	0	0	3.74813	0	0	1.70883	0	0	9.4482	0	2.69681	0	16.1845	0	0.402303	0.526215	0	0	0.900505	0	37.8279	10.2038	1.84371	1.10402	0	0	6.44444	2.2828	0	1.76268	1.05206	0.735557	2.58159	12.3241	0	4.06527	7.47177	2.42635	3.76893	15.647
ENSG00000176155	CCDC57	chr17	80059336	80170706	noDiffExp	protein_coding	2.07923	159.297	91.2816	287.886	168.451	383.246	77.837	182.985	340.057	378.185	224.579	1489.27	307.399	372.159	203.885	337.177	694.349	220.06	200.488	478.287	158.173	846.475	183.455	7784.98	244.892	814.92	603.901	824.831	409.524	333.353	414.898	240.22	484.737	589.155	539.899	410.472	268.784	389.711	536.616	276.456	447.661	295.861	1052.98
ENSG00000183273	CCDC60	chr12	119772517	119978852	noDiffExp	protein_coding	17.9057	0	0	0	0	3.74813	0	0	0	10.883	0	1.18103	2.53003	0	0	16.1845	0.493496	1.60921	0	0.617145	0	0	1.23539	38.4819	0	3.68742	0	0	0	7.90909	5.70699	0	0	0	0	10.3263	1.17373	0	6.09791	20.2805	0	0	0
ENSG00000162069	CCDC64B	chr16	3077683	3086927	diffExp	protein_coding	36.0049	19.9122	3.96877	48.3391	0.673804	161.17	1.36556	86.1861	68.3532	62.5774	53.1898	557.444	72.106	105.175	110.68	136.219	317.811	54.7132	46.3069	67.2688	0	198.111	110.567	2282.14	102.038	486.739	232.949	297.753	245.445	194.798	162.079	89.9477	218.573	395.575	364.101	216.853	88.6165	230.94	284.569	166.514	205.633	231.789	191.241
ENSG00000139537	CCDC65	chr12	49297893	49325623	noDiffExp	protein_coding	1.90862	6.6374	15.8751	13.9646	10.7809	15.9295	5.46225	25.7272	10.253	10.883	8.86497	24.8015	13.9152	10.7872	21.3593	31.0203	26.6488	16.0921	12.1029	14.8115	7.1249	21.1619	14.207	338.41	61.2229	27.6556	18.7684	14.7952	14.1215	30.4646	18.2624	8.61774	17.6268	24.1974	19.86	12.9079	20.5402	32.8039	22.359	20.2805	15.7713	20.258	14.488
ENSG00000216937	CCDC7	chr10	32735068	32863492	diffExp	protein_coding	1.615	59.7366	142.876	126.756	84.2255	179.91	95.5893	112.235	167.465	95.2265	76.8298	167.706	121.442	140.234	83.4956	133.522	164.334	135.576	68.9341	158.606	99.7486	164.342	118.597	2697.39	204.076	182.527	105.986	197.885	140.543	165.798	237.411	219.752	118.1	91.5294	153.731	92.9371	279.934	280.802	199.876	132.357	178.337	163.006	320.474
ENSG00000186714	CCDC73	chr11	32623792	32816204	noDiffExp	protein_coding	1.22302	19.9122	27.7814	40.8197	32.3426	61.8441	21.849	36.9828	25.6324	38.0906	50.2348	28.3446	26.5654	21.5745	29.1264	55.297	32.5707	27.7589	35.2564	29.6229	32.7745	23.8634	57.4456	755.69	40.8153	27.6556	33.1207	116.512	36.9849	25.7778	35.954	22.083	24.6775	38.9263	31.6289	36.1422	57.5127	41.989	42.6854	45.898	14.5581	33.9204	37.0892
ENSG00000152076	CCDC74B	chr2	130896860	130902707	noDiffExp	protein_coding	1.49039	35.3994	79.3753	47.2649	36.3854	47.7886	38.2357	48.2385	18.7971	59.8567	26.5949	76.7666	40.4805	45.8457	44.6604	56.6457	66.1284	46.6671	37.3613	61.0973	34.912	66.6374	17.9131	1033.05	81.6305	97.7166	108.194	61.0301	127.766	40.4242	49.6508	58.7084	123.388	45.2387	57.3734	51.6317	17.6059	48.5498	70.4647	56.572	42.4611	43.8139	59.1109
ENSG00000150676	CCDC83	chr11	85566144	85631064	noDiffExp	protein_coding	2.78473	0	0	0	0	8.43329	1.36556	0	0	0	0	1.18103	2.53003	0	0	21.5793	1.48049	2.41382	0	0.617145	0	0.450253	8.64772	48.6986	0	3.68742	3.31207	3.69879	0.672453	7.61616	3.99489	2.15444	1.76268	5.26031	0	2.58159	0.586864	1.31216	4.74282	12.8088	6.67246	1.41335	1.15904
ENSG00000055813	CCDC85A	chr2	56411258	56613308	diffExp	protein_coding	0.243854	161.51	134.938	48.3391	123.98	32.7961	94.2237	45.6658	39.3031	198.615	130.02	41.3359	75.901	26.9681	122.331	18.8819	31.5837	47.4717	191.016	54.3087	127.536	57.1821	25.9432	1829.85	0	3.68742	9.93622	44.3855	24.8807	7.61616	17.121	5.38609	24.6775	9.46856	8.09112	7.74476	11.1504	3.93647	0	11.7414	6.67246	76.3209	4.63615
ENSG00000205476	CCDC85C	chr14	99977603	100070363	diffExp	protein_coding	1.92382	90.7111	87.3128	102.049	68.0542	154.61	73.7403	116.416	47.8472	119.713	65.0098	243.291	131.562	51.2393	225.244	196.911	203.32	119.484	109.453	99.3603	52.7242	153.986	105.626	2617.66	61.2229	213.87	239.573	545.572	167.441	245.768	79.8979	68.4033	170.98	155.705	193.451	185.874	86.8559	191.575	254.757	223.086	211.699	163.478	228.91
ENSG00000205476	CCDC85C	chr14	99977603	100070363	diffExp	protein_coding	1.92382	90.7111	87.3128	102.049	68.0542	154.61	73.7403	116.416	47.8472	119.713	65.0098	243.291	131.562	51.2393	225.244	196.911	203.32	119.484	109.453	99.3603	52.7242	153.986	105.626	2617.66	61.2229	213.87	239.573	545.572	167.441	245.768	79.8979	68.4033	170.98	155.705	193.451	185.874	86.8559	191.575	254.757	223.086	211.699	163.478	228.91
ENSG00000115355	CCDC88A	chr2	55514978	55647057	diffExp	protein_coding	0.697442	1121.72	1012.04	980.746	1109.08	766.492	1133.42	722.291	1995.91	756.371	951.507	644.84	850.091	722.744	691.266	531.391	538.404	825.526	719.862	996.072	926.949	778.487	973.486	19748.7	642.841	403.772	324.583	292.205	720.869	596.697	813.817	1098.76	297.893	462.907	564.172	536.97	757.055	409.393	210.039	556.113	861.96	583.714	359.881
ENSG00000137500	CCDC90B	chr11	82970139	82997450	noDiffExp	protein_coding	0.923168	314.17	341.314	341.596	355.768	294.228	417.862	308.726	381.069	231.264	375.284	207.86	321.314	453.064	215.535	258.952	283.76	298.911	378.875	317.83	333.445	303.92	284.139	7018.89	306.115	169.621	263.862	780.446	249.48	224.091	452.564	393.723	102.236	277.744	219.196	234.924	393.199	266.368	244.594	294.601	243.848	299.63	246.295
ENSG00000123106	CCDC91	chr12	28286182	28732883	noDiffExp	protein_coding	1.16248	369.482	329.408	380.268	311.971	474.138	419.227	318.374	386.196	326.491	348.689	362.575	250.473	401.824	256.312	319.644	328.175	313.796	304.678	406.698	397.569	366.506	526.893	7899.39	316.318	348.461	300.295	338.44	556.791	385.788	486.806	475.053	415.993	344.024	428.83	294.301	485.924	461.879	460.731	367.184	377.904	315.648	478.682
ENSG00000125633	CCDC93	chr2	118673054	118771709	noDiffExp	protein_coding	0.892994	546.479	563.565	487.688	630.68	606.26	600.847	397.164	507.523	628.495	466.889	749.951	530.042	612.175	545.634	396.52	608.974	571.27	600.411	675.774	686.128	679.881	319.966	12412.3	377.541	610.268	508.955	454.952	422.973	510.576	386.934	335.015	407.179	675.424	689.217	505.991	313.972	461.879	453.955	419.487	619.325	542.726	708.171
ENSG00000125633	CCDC93	chr2	118673054	118771709	noDiffExp	protein_coding	0.892994	546.479	563.565	487.688	630.68	606.26	600.847	397.164	507.523	628.495	466.889	749.951	530.042	612.175	545.634	396.52	608.974	571.27	600.411	675.774	686.128	679.881	319.966	12412.3	377.541	610.268	508.955	454.952	422.973	510.576	386.934	335.015	407.179	675.424	689.217	505.991	313.972	461.879	453.955	419.487	619.325	542.726	708.171
ENSG00000213494	CCL14	chr17	34310327	34329100	diffExp	protein_coding	0.399798	55.3116	51.594	60.1553	92.3111	25.2999	39.6013	22.8329	49.5561	29.9283	44.3249	40.1549	61.9858	45.8457	52.4274	37.7638	25.6618	49.081	55.2526	62.3316	91.9112	41.4232	9.26541	1044.02	0	3.68742	2.20805	0	19.5011	7.32323	30.2471	15.0811	0	0	25.0089	5.16317	0.586864	10.4973	2.71018	16.0109	12.7383	4.71117	1.73855
ENSG00000006075	CCL3	chr17	34415602	34417515	noDiffExp	protein_coding	1.33651	28.762	111.125	196.579	78.1612	19.6777	255.36	246.338	68.3532	57.1359	106.38	14.1723	16.4452	56.633	33.0099	20.2306	29.6097	43.0464	34.7302	60.4802	17.0998	31.5177	33.3555	1558.2	20.4076	22.1245	261.654	14.7952	38.3298	41.303	287.632	42.0115	21.1522	42.0825	39.7201	38.7238	31.6907	35.4282	21.6815	48.0328	57.6258	83.3877	75.9169
ENSG00000256515	CCL3L3	chr17	34522268	34524157	noDiffExp	protein_coding	1.36421	4.42493	0	6.44521	2.02141	4.68516	0	1.28636	0	8.16227	5.90998	1.18103	6.32508	0	0	0	0.986992	0.804606	2.63107	0	2.13747	0.450253	0	47.4518	0	0	6.62415	1.8494	0	0.585858	2.2828	0.538609	0	1.05206	0.735557	0	0	0	0.677545	1.0674	0.606587	0.471117	1.15904
ENSG00000161570	CCL5	chr17	34198495	34207797	diffExp	protein_coding	2.50595	28.762	31.7501	33.3003	51.2091	184.595	75.1059	180.09	87.1503	21.7661	70.9198	44.879	69.5759	99.7819	46.6022	66.0866	25.6618	26.1497	85.773	51.223	34.912	56.2816	32.7378	1404.31	183.669	33.1868	19.8724	20.3434	83.3841	127.424	121.559	154.042	160.404	27.3536	30.1578	123.916	156.106	38.0525	35.2324	51.235	325.131	169.131	79.9735
ENSG00000101331	CCM2L	chr20	30598245	30619984	diffExp	protein_coding	0.325563	141.598	99.2191	102.049	171.82	35.6072	152.943	91.9747	68.3532	220.381	97.5147	83.8528	156.862	48.5425	166.991	71.4815	43.9211	109.829	179.965	93.806	161.023	99.9561	45.7094	2443.4	10.2038	31.3431	29.8087	22.1928	28.9155	18.4545	42.8024	21.0058	15.8641	17.8851	38.9845	38.7238	11.1504	11.8094	16.9386	30.9545	57.0192	29.6804	16.806
ENSG00000112237	CCNC	chr6	99990256	100016849	noDiffExp	protein_coding	1.15649	404.881	464.346	663.857	406.978	535.045	342.756	484.636	639.102	258.472	342.779	342.497	478.176	987.031	370.876	347.966	581.338	360.866	506.745	585.053	585.667	521.392	993.87	11204.3	428.56	357.68	377.576	249.669	408.851	602.555	877.735	906.479	223.861	498.677	451.632	387.238	772.9	1027.42	832.026	578.529	632.064	377.364	246.875
ENSG00000118971	CCND2	chr12	4382938	4414516	diffExp	protein_coding	0.54112	1807.58	3147.23	2747.81	3588.68	1332.46	2784.38	1473.85	1425.16	1417.51	2358.08	617.676	858.947	744.319	1299.04	620.405	598.117	1900.48	2046.45	1452.14	2923.35	1253.05	288.463	36685.2	489.783	615.799	336.727	260.765	1079.29	501.788	767.59	892.475	481.212	412.408	954.753	955.187	947.199	266.368	203.941	645.775	817.073	805.61	479.841
ENSG00000118971	CCND2	chr12	4382938	4414516	diffExp	protein_coding	0.54112	1807.58	3147.23	2747.81	3588.68	1332.46	2784.38	1473.85	1425.16	1417.51	2358.08	617.676	858.947	744.319	1299.04	620.405	598.117	1900.48	2046.45	1452.14	2923.35	1253.05	288.463	36685.2	489.783	615.799	336.727	260.765	1079.29	501.788	767.59	892.475	481.212	412.408	954.753	955.187	947.199	266.368	203.941	645.775	817.073	805.61	479.841
ENSG00000166946	CCNDBP1	chr15	43477316	43487396	noDiffExp	protein_coding	0.844478	398.244	496.096	437.2	451.449	342.954	435.614	428.358	539.99	282.959	413.699	259.826	480.706	585.207	434.954	222.537	310.902	378.567	542.001	345.601	448.156	349.846	504.656	9089.52	530.599	252.588	591.757	192.337	249.48	161.111	432.019	371.64	349.011	201.996	305.992	258.159	600.949	389.711	241.206	400.273	336.656	397.623	250.931
ENSG00000175305	CCNE2	chr8	95891998	95908906	diffExp	protein_coding	5.87594	4.42493	11.9063	25.7808	18.1927	23.4258	20.4834	64.318	37.5943	24.4868	20.6849	20.0774	16.4452	29.6649	38.8351	171.286	43.4276	19.7128	21.0486	36.4115	9.97486	17.5598	260.049	935.791	132.65	70.061	78.3857	96.1686	105.575	353.858	114.711	80.7914	146.303	177.798	48.5467	56.7949	154.932	154.834	128.734	64.0438	63.0851	123.433	181.389
ENSG00000175305	CCNE2	chr8	95891998	95908906	diffExp	protein_coding	5.87594	4.42493	11.9063	25.7808	18.1927	23.4258	20.4834	64.318	37.5943	24.4868	20.6849	20.0774	16.4452	29.6649	38.8351	171.286	43.4276	19.7128	21.0486	36.4115	9.97486	17.5598	260.049	935.791	132.65	70.061	78.3857	96.1686	105.575	353.858	114.711	80.7914	146.303	177.798	48.5467	56.7949	154.932	154.834	128.734	64.0438	63.0851	123.433	181.389
ENSG00000162063	CCNF	chr16	2479395	2508855	diffExp	protein_coding	2.49886	59.7366	67.469	60.1553	58.6209	47.7886	51.8913	76.2168	30.7589	103.389	44.3249	87.3959	60.7208	45.8457	104.855	211.747	114.985	63.1616	82.0895	48.7544	42.7494	135.076	227.929	1825.66	173.465	143.809	158.98	138.705	130.456	547.192	54.2164	60.3242	155.116	252.495	149.318	141.987	30.5169	135.152	184.292	143.031	120.104	371.711	100.257
ENSG00000162063	CCNF	chr16	2479395	2508855	diffExp	protein_coding	2.49886	59.7366	67.469	60.1553	58.6209	47.7886	51.8913	76.2168	30.7589	103.389	44.3249	87.3959	60.7208	45.8457	104.855	211.747	114.985	63.1616	82.0895	48.7544	42.7494	135.076	227.929	1825.66	173.465	143.809	158.98	138.705	130.456	547.192	54.2164	60.3242	155.116	252.495	149.318	141.987	30.5169	135.152	184.292	143.031	120.104	371.711	100.257
ENSG00000107443	CCNJ	chr10	97803151	97820627	noDiffExp	protein_coding	1.14543	59.7366	67.469	62.3037	55.9257	95.5773	114.707	67.8555	85.4415	78.902	67.9648	70.8615	61.9858	91.6914	71.845	80.9224	105.115	111.438	79.4584	83.3145	86.2113	89.15	140.217	1828.09	61.2229	90.3418	68.4495	105.416	58.5034	60.0505	66.2011	48.4748	44.067	88.3732	86.7957	103.263	80.9873	60.3592	87.4033	124.885	87.3485	222.838	108.949
ENSG00000135083	CCNJL	chr5	159678659	159772403	noDiffExp	protein_coding	2.0323	24.3371	19.8438	9.66782	10.7809	30.9221	8.19337	15.1147	17.0883	13.6038	5.90998	56.6892	18.9753	10.7872	5.82527	32.369	53.791	43.0464	21.5748	34.5601	10.6873	13.5076	1.85308	459.128	10.2038	33.1868	8.8322	7.39759	15.4664	26.3636	15.9796	11.8494	8.81341	31.5619	12.5045	10.3263	16.4322	11.8094	23.0365	61.909	38.215	57.9474	5.79518
ENSG00000163660	CCNL1	chr3	156864297	156878549	diffExp	protein_coding	0.886276	1354.03	1563.69	1980.83	813.955	2930.1	919.023	1017.51	1288.46	3207.77	1548.42	1672.33	1297.91	1467.06	675.732	868.567	1423.74	1055.24	1110.84	2527.21	1104.36	1860.44	786.325	32473.5	1081.6	1238.97	901.988	752.705	1242.69	1494.82	1770.88	1252.8	657.48	839.546	1193.81	629.907	792.854	868.648	998.024	928.635	1605.03	1084.51	1265.67
ENSG00000082258	CCNT2	chr2	135675805	135716912	noDiffExp	protein_coding	1.1534	570.816	484.189	715.419	541.738	986.695	666.394	545.416	768.973	593.125	564.403	834.985	776.72	1005.91	532.041	558.365	837.462	800.18	673.029	939.294	639.103	851.427	838.829	15724.5	989.77	875.762	591.757	625.096	644.21	788.272	903.987	869.854	498.839	800.619	736.292	604.091	909.053	1111.4	821.185	718.357	1076.69	643.545	420.151
ENSG00000108100	CCNY	chr10	35535953	35860852	diffExp	protein_coding	2.24713	915.961	682.628	1539.33	713.558	632.497	670.491	1177.66	627.141	753.65	664.873	1540.06	826.056	1367.28	650.489	577.247	3111	849.664	653.033	760.322	727.452	508.335	568.279	20517	5561.08	4266.34	4278.09	467.897	1098.12	1340.44	2350.14	1591.05	2303.83	1430.8	1333.56	2320.85	3080.45	1052.35	2109.2	2921.46	1820.37	657.208	981.124
ENSG00000163249	CCNYL1	chr2	208576264	208626563	noDiffExp	protein_coding	0.911238	263.283	158.751	152.537	191.36	128.373	225.318	163.046	213.604	204.057	248.219	86.2148	146.742	113.266	196.117	128.127	117.452	159.312	166.81	209.212	324.183	137.777	134.657	3868.42	224.484	101.404	166.708	85.0723	126.421	188.646	179.77	177.202	178.031	189.371	126.516	139.406	196.013	154.834	75.2075	127.02	138.908	127.673	101.995
ENSG00000184451	CCR10	chr17	40830907	40835935	noDiffExp	protein_coding	0.911669	26.5496	7.93753	12.8904	13.4761	1.87406	9.55893	10.9341	10.253	27.2076	29.5499	7.08615	18.9753	10.7872	13.5923	12.1384	5.42845	16.0921	17.3651	11.1086	26.3621	5.85328	50.6509	345.671	10.2038	3.68742	4.4161	1.8494	6.72453	9.66666	7.41909	7.54053	14.1015	7.36443	5.88445	18.0711	4.69491	2.62431	11.5183	26.6849	5.45928	9.42233	6.3747
ENSG00000160791	CCR5	chr3	46411633	46417697	diffExp	protein_coding	4.85176	17.6997	7.93753	21.484	20.2141	64.6552	54.6225	93.5827	117.909	5.44152	14.775	29.5256	31.6254	29.6649	19.4176	63.3892	20.7268	17.299	39.4661	20.3658	4.27494	27.4654	16.0601	737.602	142.853	27.6556	32.0167	27.741	70.6075	93.4444	51.3629	65.7103	86.3714	33.666	23.5378	100.682	85.0953	41.989	31.8446	86.4591	145.581	99.4056	28.9759
ENSG00000154429	CCSAP	chr1	229456758	229479041	diffExp	protein_coding	1.42889	152.66	79.3753	140.72	101.071	254.873	152.943	154.363	258.033	119.713	97.5147	164.163	136.622	242.713	184.467	342.572	181.606	170.576	125.239	179.589	91.1987	198.111	254.49	3782.61	285.707	208.339	207.557	160.898	181.562	149.394	178.058	207.903	253.826	162.018	87.5313	183.293	319.841	418.578	465.474	209.21	246.274	169.131	288.021
ENSG00000184305	CCSER1	chr4	91048686	92523064	noDiffExp	protein_coding	1.0998	172.572	178.594	207.321	119.263	416.979	91.4926	57.243	177.718	206.778	124.11	514.927	268.184	369.463	79.612	137.568	356.797	222.474	177.861	411.636	139.648	423.688	154.424	5008.35	204.076	248.901	187.684	251.518	195.011	80.8484	147.24	158.89	301.419	254.599	360.423	162.64	196.013	65.6078	187.68	181.457	297.228	184.678	471.148
ENSG00000150753	CCT5	chr5	10250033	10266524	noDiffExp	protein_coding	1.14073	1006.67	881.066	746.57	934.566	678.411	1159.36	960.911	862.959	623.054	1140.63	360.213	641.364	574.42	1077.68	910.377	827.099	751.502	953.501	644.299	1040.23	688.886	3653.04	21116.8	1010.18	636.08	1044.41	821.132	1050.37	1565.41	808.11	1034.67	720.937	1342.43	746.59	893.228	862.69	761.051	1105.75	1512.5	550.175	1243.75	507.078
ENSG00000134256	CD101	chr1	117544382	117579167	diffExp	protein_coding	2.65859	4.42493	3.96877	12.8904	10.7809	35.6072	16.3867	16.0795	27.3413	10.883	5.90998	49.6031	11.3852	10.7872	15.5341	37.7638	27.6358	18.1036	9.47187	20.3658	2.84996	21.6121	4.94155	374.327	10.2038	23.9682	18.7684	36.9879	28.243	43.9394	22.828	27.4691	17.6268	26.3016	25.0089	25.8159	39.3199	22.3067	17.6162	44.8306	72.1839	24.4981	20.2831
ENSG00000156535	CD109	chr6	74405508	74538040	noDiffExp	protein_coding	1.10409	964.635	908.847	727.235	1315.27	491.005	879.422	938.078	1068.02	557.755	703.288	203.136	772.925	644.537	891.267	1511.9	307.448	1093.86	739.858	641.831	767.351	650.615	280.433	17058.7	704.063	494.114	406.281	194.187	1634.06	1432.13	644.319	881.164	415.993	409.252	367.778	480.175	1043.44	2050.9	1676.92	451.508	486.483	660.977	754.533
ENSG00000177697	CD151	chr11	832843	839831	diffExp	protein_coding	0.702198	2028.83	2674.95	1657.49	2305.08	601.575	1660.52	1380.59	1283.33	1569.88	2496.97	646.021	1491.46	690.383	2266.03	999.392	1209.56	996.907	2008.04	899.18	1286.04	972.095	896.274	32020.6	908.14	1034.32	1720.07	528.928	1155.95	459.606	657.445	828.381	1006.49	1129.91	735.557	1499.9	454.233	1228.18	1394.39	1023.63	512.566	886.642	897.674
ENSG00000139193	CD27	chr12	6554033	6560884	diffExp	protein_coding	2.9442	17.6997	15.8751	11.8162	12.1285	22.4888	19.1179	36.3397	29.0501	10.883	8.86497	31.8877	25.3003	32.3617	0	35.0664	10.8569	14.8852	15.7864	21.6001	2.84996	14.8583	8.64772	398.365	30.6115	20.2808	19.8724	25.8916	32.9502	35.4444	24.5401	39.3185	63.4565	15.7809	41.1912	36.1422	39.3199	14.4337	22.359	42.6958	90.3815	62.6585	42.3048
ENSG00000135218	CD36	chr7	79998891	80308593	diffExp	protein_coding	0.190142	36448.2	33936.9	20693.4	27683.2	9237.26	29124.7	8337.86	21300.6	22046.3	27336.6	405.092	18155.5	9565.58	17972.9	4306.42	1098.52	8444.34	33846.1	13841.3	46123	8792.53	12394.7	411091	1448.94	661.892	110.402	77.6747	5329.19	1031.99	1165.94	3983.01	495.314	1646.48	731.143	247.832	58.0996	397.583	70.4647	578.529	1079.12	2003.66	645.004
ENSG00000104894	CD37	chr19	49838428	49846592	diffExp	protein_coding	2.56302	44.2493	83.3441	30.0777	23.5831	49.6627	45.0635	71.0714	114.492	27.2076	44.3249	72.0425	29.0954	43.1489	11.6505	66.0866	29.1163	22.529	26.837	23.4515	18.5247	30.6172	12.3539	918.529	51.0191	27.6556	22.0805	53.6325	84.729	102.232	44.5145	65.7103	160.404	35.7701	55.1668	92.9371	39.3199	43.3012	34.5548	66.1786	201.994	108.357	35.3506
ENSG00000117091	CD48	chr1	160648536	160681641	diffExp	protein_coding	3.02608	26.5496	51.594	56.9327	35.7116	92.7662	55.988	99.3713	203.351	13.6038	35.4599	14.1723	53.1307	145.628	42.7187	56.6457	13.8179	28.1612	43.6758	41.3487	14.9623	27.4654	25.9432	1179	193.873	31.3431	27.6006	24.0422	74.6422	68.2525	140.392	318.857	82.846	14.7289	29.4223	67.1212	208.924	107.597	48.1057	69.3807	332.41	143.219	25.4988
ENSG00000135404	CD63	chr12	56119107	56123491	noDiffExp	protein_coding	0.942781	1827.5	1841.51	1874.48	1993.79	539.731	2015.57	1831.45	2713.62	1322.29	1897.1	504.298	1257.43	1413.13	1739.81	1070.87	743.205	1458.35	1817.02	1018.91	1533.99	709.148	1917.94	33041.1	1826.48	859.169	1190.14	1085.6	1289.09	1233.82	1475.26	2220.69	1170.42	1282.46	737.763	1533.46	1898.51	1449.93	846.254	1185.88	820.712	1171.2	1037.34
ENSG00000129226	CD68	chr17	7482785	7485429	noDiffExp	protein_coding	0.746518	4.42493	0	4.29681	4.71663	0	5.46225	0.96477	10.253	0	0	1.18103	0	0	0	2.69741	2.46748	0	1.57864	0	2.13747	0.900505	3.70617	44.7871	0	1.84371	0	0	0.672453	1.46465	1.1414	3.77026	1.76268	2.10412	0	7.74476	2.93432	1.31216	0.677545	2.13479	4.8527	1.41335	1.15904
ENSG00000137101	CD72	chr9	35609530	35646807	noDiffExp	protein_coding	1.82793	17.6997	19.8438	17.1872	22.9093	32.7961	17.7523	19.9386	78.6062	10.883	23.6399	42.5169	18.9753	21.5745	23.3011	22.928	22.7008	8.85066	15.2602	8.64003	19.2372	26.5649	5.55925	497.365	30.6115	22.1245	13.2483	14.7952	30.2604	41.303	27.9643	43.0887	37.0163	44.1866	20.5956	20.6527	27.5826	23.6188	14.2285	44.8306	41.8545	38.6316	13.9084
ENSG00000137101	CD72	chr9	35609530	35646807	noDiffExp	protein_coding	1.82793	17.6997	19.8438	17.1872	22.9093	32.7961	17.7523	19.9386	78.6062	10.883	23.6399	42.5169	18.9753	21.5745	23.3011	22.928	22.7008	8.85066	15.2602	8.64003	19.2372	26.5649	5.55925	497.365	30.6115	22.1245	13.2483	14.7952	30.2604	41.303	27.9643	43.0887	37.0163	44.1866	20.5956	20.6527	27.5826	23.6188	14.2285	44.8306	41.8545	38.6316	13.9084
ENSG00000110651	CD81	chr11	2397407	2418649	diffExp	protein_coding	0.557235	3482.42	4191.02	2852.01	5079.13	1235.01	3605.08	2257.24	2400.91	5256.5	4175.4	1066.47	3100.56	2268.01	2666.03	1606.31	1417.32	2800.43	4058.7	2220.49	4731.64	1492.59	2334.27	64297.5	1377.52	1106.23	793.794	980.18	1772.59	1722.42	1189.34	1350.83	1552.92	1258.27	1243.09	1572.19	1581.6	1537.85	1414.04	1066.33	1404.86	1259.29	1471.98
ENSG00000153283	CD96	chr3	111011566	111384597	noDiffExp	protein_coding	1.97326	42.0368	59.5315	34.3745	29.6474	144.303	34.139	73.6441	68.3532	48.9736	59.0998	64.9564	49.3357	94.3883	19.4176	66.0866	18.7528	26.9543	105.243	58.6288	67.6865	47.2765	19.1485	1231.98	112.242	53.4676	7.72817	16.6446	92.7985	82.606	73.6202	75.4053	109.286	24.1974	45.6045	61.958	71.5974	40.6769	41.3303	71.5155	328.77	101.761	57.3723
ENSG00000123146	CD97	chr19	14491313	14519537	diffExp	protein_coding	0.634335	296.47	571.502	214.84	312.645	246.439	443.808	309.048	287.083	753.65	608.728	196.05	209.993	110.569	223.302	169.937	94.2577	219.657	239.428	259.818	201.635	158.939	81.5356	6209.34	142.853	108.779	119.235	133.157	277.05	202.414	194.608	97.4882	259.114	114.675	112.54	136.824	75.1186	94.4753	63.0117	90.7287	279.637	152.642	117.642
ENSG00000151465	CDC123	chr10	12237964	12292588	noDiffExp	protein_coding	1.09887	190.272	226.22	216.989	272.217	212.706	247.167	257.594	225.566	168.687	233.444	188.964	142.947	226.532	246.603	245.465	167.789	194.715	235.218	188.229	260.059	167.944	423.121	4938.44	285.707	199.121	210.869	240.422	265.619	205.636	252.249	262.841	252.063	231.454	218.46	234.924	266.436	240.125	264.243	266.849	202.6	244.981	152.413
ENSG00000079335	CDC14A	chr1	100810584	100985833	noDiffExp	protein_coding	1.33381	152.66	134.938	143.943	111.851	237.069	113.342	93.5827	111.074	114.272	103.425	493.669	137.887	272.378	190.292	416.75	292.643	208.393	93.14	234.515	132.523	161.19	101.92	4051.46	397.949	110.623	120.339	55.4819	505.684	541.333	161.508	108.26	155.116	71.5402	673.034	198.782	167.843	402.832	149.738	180.39	265.685	57.0051	291.498
ENSG00000079335	CDC14A	chr1	100810584	100985833	noDiffExp	protein_coding	1.33381	152.66	134.938	143.943	111.851	237.069	113.342	93.5827	111.074	114.272	103.425	493.669	137.887	272.378	190.292	416.75	292.643	208.393	93.14	234.515	132.523	161.19	101.92	4051.46	397.949	110.623	120.339	55.4819	505.684	541.333	161.508	108.26	155.116	71.5402	673.034	198.782	167.843	402.832	149.738	180.39	265.685	57.0051	291.498
ENSG00000164045	CDC25A	chr3	48198636	48229892	diffExp	protein_coding	2.71051	30.9745	7.93753	12.8904	15.4975	28.111	8.19337	20.9033	15.3795	10.883	17.7299	21.2585	7.5901	10.7872	23.3011	67.4353	23.6878	13.6783	11.0505	9.25717	14.2498	13.0573	82.1533	466.007	51.0191	23.9682	32.0167	36.9879	31.6053	97.5454	23.9694	12.9266	65.2192	51.551	22.0667	41.3054	12.911	28.8674	56.9138	58.7068	20.624	40.0449	35.9301
ENSG00000004897	CDC27	chr17	45195069	45266788	noDiffExp	protein_coding	0.991774	924.81	932.66	754.09	974.32	833.959	1186.67	838.706	707.456	799.903	809.667	485.401	712.205	455.76	654.372	1561.8	652.895	888.687	921.928	807.842	1106.5	639.359	776.442	18425.4	704.063	593.675	737.488	528.928	771.303	709.767	774.439	708.271	541.143	850.066	639.199	702.191	702.476	569.476	758.173	1338.51	579.897	905.486	1010.68
ENSG00000143776	CDC42BPA	chr1	227177566	227506175	diffExp	protein_coding	0.776679	1845.2	1964.54	1364.24	1848.24	1345.58	1992.35	1023.94	1095.36	1918.13	1870.51	1211.73	1698.92	1054.45	1732.05	1626.54	1100.5	1633.75	1843.33	1808.23	2556.41	1484.48	945.69	34964.2	744.879	1159.69	991.414	972.783	2102.76	393.697	781.858	856.388	2480.09	1186.73	809.848	1166.88	1405.54	1299.04	1536	1222.17	637.523	1103.83	1613.38
ENSG00000198752	CDC42BPB	chr14	103398716	103523799	diffExp	protein_coding	0.728716	2243.44	2035.98	1245	2222.21	1090.71	1515.77	1131.67	1040.68	2448.68	1956.2	1412.51	1533.2	744.319	1454.38	1134.26	1153.79	1417.31	1767.56	1355.25	2360.48	1263.86	1459.61	33986.9	938.751	1194.72	1458.42	1803.16	1260.85	1324.04	637.471	631.25	1406.62	1285.62	1107.01	1262.4	555.174	438.26	1020.38	763.188	909.274	1083.57	1317.24
ENSG00000163171	CDC42EP3	chr2	37869032	37965611	diffExp	protein_coding	0.686864	681.439	519.908	350.19	423.149	401.05	495.699	341.528	375.943	394.51	679.648	225.576	288.424	374.856	386.41	261.649	516.69	526.212	437.811	540.002	574.267	354.799	142.687	9292.45	193.873	442.49	781.649	116.512	244.1	133.283	356.116	349.019	234.437	296.682	213.311	307.209	227.116	164.02	75.2075	272.186	319.065	220.012	245.136
ENSG00000039068	CDH1	chr16	68771128	68869451	diffExp	protein_coding	19.9065	506.655	166.688	1203.11	20.2141	1635.12	17.7523	1178.63	531.446	350.978	333.914	2003.02	729.915	1059.85	1528.16	972.418	4384.22	1528.75	416.762	751.065	16.3873	1766.34	7256.67	28358.1	1591.8	1985.68	6331.58	1631.17	1106.18	2823.84	983.315	1459.63	3921.97	5812.64	2174.31	4775.93	984.758	1751.73	1475.02	3271.57	3023.23	2175.15	1040.24
ENSG00000154162	CDH12	chr5	21750782	22853731	noDiffExp	protein_coding	2.03575	2.21247	0	3.22261	4.04282	44.9775	1.36556	4.50226	5.12649	29.9283	20.6849	100.387	13.9152	13.484	1.94176	26.9741	10.3634	4.82763	10.5243	8.64003	0.71249	49.5278	3.70617	361.067	10.2038	3.68742	0	1.8494	12.7766	7.90909	9.13119	8.07914	3.52536	1.05206	8.82668	10.3263	12.911	3.93647	7.453	21.3479	11.5252	3.76893	3.47711
ENSG00000154162	CDH12	chr5	21750782	22853731	noDiffExp	protein_coding	2.03575	2.21247	0	3.22261	4.04282	44.9775	1.36556	4.50226	5.12649	29.9283	20.6849	100.387	13.9152	13.484	1.94176	26.9741	10.3634	4.82763	10.5243	8.64003	0.71249	49.5278	3.70617	361.067	10.2038	3.68742	0	1.8494	12.7766	7.90909	9.13119	8.07914	3.52536	1.05206	8.82668	10.3263	12.911	3.93647	7.453	21.3479	11.5252	3.76893	3.47711
ENSG00000154162	CDH12	chr5	21750782	22853731	noDiffExp	protein_coding	2.03575	2.21247	0	3.22261	4.04282	44.9775	1.36556	4.50226	5.12649	29.9283	20.6849	100.387	13.9152	13.484	1.94176	26.9741	10.3634	4.82763	10.5243	8.64003	0.71249	49.5278	3.70617	361.067	10.2038	3.68742	0	1.8494	12.7766	7.90909	9.13119	8.07914	3.52536	1.05206	8.82668	10.3263	12.911	3.93647	7.453	21.3479	11.5252	3.76893	3.47711
ENSG00000140945	CDH13	chr16	82660408	83830204	diffExp	protein_coding	0.412166	557.541	420.689	394.232	421.127	133.996	413.765	369.507	240.945	348.257	390.059	57.8702	398.48	180.686	320.39	191.516	172.23	415.981	655.664	449.281	530.092	286.811	172.337	7521.46	142.853	99.5603	72.8656	70.2771	112.3	99.303	177.487	124.419	52.8805	114.675	69.1423	144.569	66.3157	102.348	62.3342	119.548	73.397	127.673	39.4072
ENSG00000140945	CDH13	chr16	82660408	83830204	diffExp	protein_coding	0.412166	557.541	420.689	394.232	421.127	133.996	413.765	369.507	240.945	348.257	390.059	57.8702	398.48	180.686	320.39	191.516	172.23	415.981	655.664	449.281	530.092	286.811	172.337	7521.46	142.853	99.5603	72.8656	70.2771	112.3	99.303	177.487	124.419	52.8805	114.675	69.1423	144.569	66.3157	102.348	62.3342	119.548	73.397	127.673	39.4072
ENSG00000101542	CDH20	chr18	59000815	59223006	diffExp	protein_coding	0.355615	92.9235	51.594	49.4133	101.071	21.5517	20.4834	21.5465	18.7971	59.8567	38.4149	0	36.6855	26.9681	17.4758	29.6716	13.3244	21.3221	92.0876	48.1373	215.172	26.5649	33.9732	1037.03	0	7.37484	7.72817	9.24699	7.39698	9.95959	8.56049	4.30887	5.28805	8.4165	7.35557	5.16317	4.10805	3.93647	7.453	27.7523	10.9186	10.8357	4.63615
ENSG00000062038	CDH3	chr16	68670092	68756519	noDiffExp	protein_coding	7.6435	50.8867	15.8751	93.4556	2.69522	477.886	4.09668	47.9169	215.313	68.0189	53.1898	560.987	301.074	258.894	104.855	93.0608	608.48	416.786	137.342	224.024	1.42498	279.157	182.837	4198.25	71.4267	271.025	19.8724	98.018	174.838	387.545	123.271	169.662	149.828	110.467	129.458	90.3555	53.9915	237.5	61.6566	293.534	245.668	104.588	184.866
ENSG00000062038	CDH3	chr16	68670092	68756519	noDiffExp	protein_coding	7.6435	50.8867	15.8751	93.4556	2.69522	477.886	4.09668	47.9169	215.313	68.0189	53.1898	560.987	301.074	258.894	104.855	93.0608	608.48	416.786	137.342	224.024	1.42498	279.157	182.837	4198.25	71.4267	271.025	19.8724	98.018	174.838	387.545	123.271	169.662	149.828	110.467	129.458	90.3555	53.9915	237.5	61.6566	293.534	245.668	104.588	184.866
ENSG00000179242	CDH4	chr20	59827482	60515673	noDiffExp	protein_coding	2.01848	4.42493	7.93753	6.44521	1.34761	10.3074	1.36556	1.92954	3.41766	16.3245	2.95499	12.9913	10.1201	10.7872	0	45.856	20.2333	25.3451	6.31458	6.17145	0	4.50253	5.55925	204.336	0	1.84371	3.31207	0	4.03472	12.596	4.56559	1.07722	1.76268	2.10412	1.47111	5.16317	1.76059	1.31216	10.8407	50.1676	1.81976	0.942233	0
ENSG00000113361	CDH6	chr5	31193857	31329253	diffExp	protein_coding	0.860932	329.657	222.251	193.356	285.693	160.232	284.037	445.402	146.959	136.038	265.949	44.879	189.753	102.479	190.292	248.162	67.1154	225.692	322.043	252.412	303.521	183.703	50.0332	4649.66	102.038	64.5298	128.067	92.4699	128.438	103.404	273.936	108.799	58.1685	104.154	116.218	69.7028	78.6398	83.978	61.6566	107.807	118.284	129.557	72.4398
ENSG00000103502	CDIPT	chr16	29869678	29875057	diffExp	protein_coding	0.824589	400.456	448.471	228.805	417.758	168.666	333.197	349.89	246.072	416.276	360.509	154.714	326.374	196.867	466.022	350.664	265.994	380.981	413.605	184.526	308.508	211.168	339.114	6968.64	204.076	261.807	248.406	375.428	255.532	210.909	161.508	195.515	245.013	251.443	264.065	299.464	203.642	232.252	348.258	264.714	162.565	358.991	161.686
ENSG00000058091	CDK14	chr7	90095738	90839905	diffExp	protein_coding	0.683285	1688.11	1357.32	790.613	1040.35	519.116	1033.73	481.742	615.179	1028.45	1258.83	379.109	669.194	528.574	664.081	445.073	302.513	568.052	945.608	700.459	1392.92	502.932	558.396	17470.3	224.484	542.051	467.002	270.012	442.474	292.636	386.934	957.647	592.261	361.909	552.403	314.953	622.663	536.672	269.663	386.397	610.227	350.511	344.813
ENSG00000123374	CDK2	chr12	56360553	56366568	diffExp	protein_coding	1.60453	90.7111	103.188	102.049	87.5945	112.444	92.8582	137.319	88.8592	165.966	59.0998	132.275	117.647	72.8138	132.039	172.634	178.152	130.346	98.4022	133.303	94.0486	136.877	168.013	2606.64	132.65	210.183	136.899	92.4699	163.406	370.555	163.22	121.726	296.131	237.766	140.491	149.732	103.875	165.332	182.937	197.468	112.219	277.017	123.437
ENSG00000108465	CDK5RAP3	chr17	46045176	46059140	diffExp	protein_coding	1.49835	287.62	265.907	443.645	402.261	630.623	294.961	354.714	563.914	454.367	410.744	1083	516.127	455.76	588.352	499.022	652.895	434.085	382.558	472.733	292.121	565.067	1264.42	11314.9	336.726	964.26	768.401	937.644	604.535	478.06	503.927	577.927	715.649	714.35	726.73	539.551	483.576	709.877	819.83	447.239	747.922	604.443	1114.99
ENSG00000105810	CDK6	chr7	92234235	92465908	diffExp	protein_coding	0.553344	862.861	972.348	589.737	845.624	1279.99	1106.1	636.426	821.947	642.099	821.487	566.892	791.901	730.835	357.283	435.632	729.387	965.929	877.726	767.728	1194.85	519.141	192.103	16708	275.503	542.051	287.046	155.349	470.717	644.151	485.665	598.933	176.268	310.358	376.605	322.698	524.657	203.384	141.607	532.631	683.017	569.58	234.125
ENSG00000100490	CDKL1	chr14	50796310	50883179	noDiffExp	protein_coding	1.135	146.023	103.188	69.8231	117.916	83.3959	118.804	64.9612	104.239	81.6227	100.47	67.3184	91.0812	102.479	75.7285	87.666	52.3106	121.898	101.559	98.7432	104.023	77.4434	40.1501	2010.84	102.038	66.3735	37.5368	40.6867	70.6075	64.1515	69.6253	87.7933	72.27	36.8222	147.847	80.0291	150.824	59.0471	67.7545	89.6613	77.6432	45.2272	82.8711
ENSG00000006837	CDKL3	chr5	133541305	133706738	diffExp	protein_coding	0.781984	50.8867	39.6877	34.3745	61.3162	36.5443	46.4291	28.6215	15.3795	40.8114	35.4599	28.3446	29.0954	45.8457	40.7769	32.369	27.1423	25.7474	44.202	38.8801	50.5868	37.371	24.7078	814.579	10.2038	23.9682	23.1845	22.1928	26.2257	13.1818	24.5401	26.3918	22.9149	14.7289	21.3311	41.3054	26.9958	15.7459	27.7794	26.6849	39.4282	31.0937	34.7711
ENSG00000147889	CDKN2A	chr9	21967751	21995300	diffExp	protein_coding	2.50231	53.0992	11.9063	25.7808	12.8023	17.8036	6.82781	29.9079	37.5943	13.6038	8.86497	22.4395	27.8304	26.9681	23.3011	28.3228	21.7138	14.0806	11.5767	18.5143	19.2372	27.0152	49.4155	508.606	10.2038	36.8742	41.9529	9.24699	24.8807	31.6363	39.9489	96.9496	146.303	47.3428	33.1001	77.4476	79.8135	48.5498	16.9386	51.235	32.1491	19.7869	68.9627
ENSG00000147883	CDKN2B	chr9	22002902	22009362	diffExp	protein_coding	0.815443	1225.71	1099.35	684.267	1567.94	206.147	1286.36	341.528	657.9	568.638	1276.56	16.5344	313.724	334.404	467.963	137.568	93.7642	416.384	813.528	252.412	1141.41	352.548	274.256	13528.9	173.465	156.715	82.8018	75.8253	197.701	94.909	128.407	252.608	88.1341	167.278	141.962	160.058	307.517	165.332	68.4321	207.075	108.579	193.158	121.699
ENSG00000064309	CDON	chr11	125825691	125933230	noDiffExp	protein_coding	0.82812	774.363	1135.07	599.405	799.805	565.03	503.892	826.486	539.99	666.586	596.908	518.47	766.6	458.457	281.555	752.578	341.993	1166.28	524.636	898.563	599.204	452.054	324.289	14092.2	561.21	420.366	2421.13	36.9879	346.986	304.06	743.05	213.828	953.611	180.955	345.712	394.983	259.981	182.39	938.4	449.374	248.094	288.795	169.219
ENSG00000064309	CDON	chr11	125825691	125933230	noDiffExp	protein_coding	0.82812	774.363	1135.07	599.405	799.805	565.03	503.892	826.486	539.99	666.586	596.908	518.47	766.6	458.457	281.555	752.578	341.993	1166.28	524.636	898.563	599.204	452.054	324.289	14092.2	561.21	420.366	2421.13	36.9879	346.986	304.06	743.05	213.828	953.611	180.955	345.712	394.983	259.981	182.39	938.4	449.374	248.094	288.795	169.219
ENSG00000140743	CDR2	chr16	22357257	22448486	diffExp	protein_coding	1.43731	172.572	190.501	141.795	169.125	124.625	208.931	171.729	164.048	146.921	218.669	179.516	173.307	110.569	267.962	223.885	201.346	189.485	157.338	161.075	188.81	141.83	389.147	4093.19	132.65	285.775	300.295	264.464	277.05	209.151	162.649	365.177	153.353	289.317	180.211	286.556	330.991	267.68	218.17	240.164	195.321	274.661	194.718
ENSG00000153046	CDYL	chr6	4706393	4955785	noDiffExp	protein_coding	1.03315	292.045	357.189	284.664	299.843	332.646	300.424	233.796	324.678	310.166	262.994	335.411	292.219	369.463	320.39	256.254	251.683	317.417	329.937	319.681	294.971	304.821	890.715	7281.41	367.337	294.994	266.07	393.922	318.07	420.06	252.249	336.092	193.895	397.679	263.329	263.322	461.275	439.572	238.496	255.108	322.704	356.635	320.474
ENSG00000079385	CEACAM1	chr19	43011456	43065386	noDiffExp	protein_coding	2.43228	130.535	59.5315	117.088	42.4496	345.765	72.3748	44.0578	100.821	108.83	65.0098	408.635	123.972	229.229	130.098	238.721	149.529	141.611	74.1963	141.943	54.8617	185.054	27.7962	2992.11	102.038	223.089	149.043	684.277	69.9351	187.768	103.297	142.193	282.029	144.133	104.449	33.5606	456.58	523.551	184.292	58.7068	161.959	42.4005	373.21
ENSG00000213892	CEACAM16	chr19	45202421	45213986	noDiffExp	protein_coding	3.60966	0	0	0	0	0	0	0	0	2.72076	2.95499	2.36205	5.06007	0	0	6.74353	0.493496	1.20691	0.526215	0	0	0	4.32386	26.3919	0	0	1.10402	1.8494	0.672453	1.17172	0.570699	0	0	0	0	5.16317	1.17373	0	1.35509	5.33698	0	0	1.15904
ENSG00000186567	CEACAM19	chr19	45165545	45187631	noDiffExp	protein_coding	0.940672	17.6997	11.9063	29.0035	18.8665	43.1035	15.0212	14.15	30.7589	48.9736	41.3699	96.8441	31.6254	32.3617	7.76703	44.5073	47.3756	32.1842	23.1535	48.7544	18.5247	46.376	17.2954	717.622	10.2038	16.5934	15.4563	75.8253	32.2777	16.9899	21.6866	11.8494	45.8297	26.3016	16.1822	18.0711	9.97669	9.1851	23.0365	22.4153	31.5425	7.53787	19.1241
ENSG00000124469	CEACAM8	chr19	43084393	43099207	noDiffExp	protein_coding	0.603678	0	0	0	0	3.74813	0	0.96477	0	2.72076	0	3.54308	1.26502	0	0	14.8358	0	1.20691	0	0	0	0.450253	0	28.7347	0	0	1.10402	0	0.672453	2.63636	1.1414	0	0	0	0.735557	0	0.586864	0	4.06527	5.33698	0	0	0.579518
ENSG00000245848	CEBPA	chr19	33790840	33793470	diffExp	protein_coding	0.251089	46.4618	19.8438	15.0388	22.9093	4.68516	21.849	12.8636	15.3795	51.6944	59.0998	0	22.7703	0	27.1846	2.69741	0.986992	4.82763	33.6777	8.02288	25.6496	4.50253	22.237	422.382	0	1.84371	3.31207	1.8494	0	0.585858	1.1414	2.15444	1.76268	1.05206	0	2.58159	2.34746	2.62431	1.35509	0	4.8527	4.24005	2.31807
ENSG00000245848	CEBPA	chr19	33790840	33793470	diffExp	protein_coding	0.251089	46.4618	19.8438	15.0388	22.9093	4.68516	21.849	12.8636	15.3795	51.6944	59.0998	0	22.7703	0	27.1846	2.69741	0.986992	4.82763	33.6777	8.02288	25.6496	4.50253	22.237	422.382	0	1.84371	3.31207	1.8494	0	0.585858	1.1414	2.15444	1.76268	1.05206	0	2.58159	2.34746	2.62431	1.35509	0	4.8527	4.24005	2.31807
ENSG00000115816	CEBPZ	chr2	37428755	37458856	noDiffExp	protein_coding	1.07496	400.456	361.158	430.755	509.396	436.657	652.738	465.984	464.802	334.653	360.509	364.937	457.936	547.452	417.478	368.197	469.808	453.395	456.228	480.756	462.406	446.2	802.385	10144.3	418.357	414.835	556.428	625.096	439.784	466.636	571.27	424.424	407.179	427.137	442.07	454.359	607.991	641.645	519	481.396	391.855	450.859	456.081
ENSG00000093072	CECR1	chr22	17660194	17702879	noDiffExp	protein_coding	1.50347	236.734	265.907	257.808	183.948	287.669	258.091	396.199	1064.6	78.902	248.219	204.317	93.6113	140.234	149.515	187.47	132.75	161.726	123.134	178.355	92.6237	303.02	61.7694	5106.61	438.764	160.403	125.859	120.211	367.832	371.141	196.321	410.959	449.484	148.341	151.525	180.711	244.136	145.649	233.753	165.446	491.336	241.683	143.721
ENSG00000093072	CECR1	chr22	17660194	17702879	noDiffExp	protein_coding	1.50347	236.734	265.907	257.808	183.948	287.669	258.091	396.199	1064.6	78.902	248.219	204.317	93.6113	140.234	149.515	187.47	132.75	161.726	123.134	178.355	92.6237	303.02	61.7694	5106.61	438.764	160.403	125.859	120.211	367.832	371.141	196.321	410.959	449.484	148.341	151.525	180.711	244.136	145.649	233.753	165.446	491.336	241.683	143.721
ENSG00000093072	CECR1	chr22	17660194	17702879	noDiffExp	protein_coding	1.50347	236.734	265.907	257.808	183.948	287.669	258.091	396.199	1064.6	78.902	248.219	204.317	93.6113	140.234	149.515	187.47	132.75	161.726	123.134	178.355	92.6237	303.02	61.7694	5106.61	438.764	160.403	125.859	120.211	367.832	371.141	196.321	410.959	449.484	148.341	151.525	180.711	244.136	145.649	233.753	165.446	491.336	241.683	143.721
ENSG00000069998	CECR5	chr22	17618401	17646177	noDiffExp	protein_coding	1.25258	119.473	75.4066	118.162	116.568	94.6402	103.783	128.314	140.124	176.849	109.335	224.395	158.127	148.324	170.875	153.753	189.009	147.645	169.441	161.692	121.123	138.228	267.462	3232.73	132.65	182.527	231.845	307	164.751	68.5454	144.387	229.447	165.692	148.341	164.765	126.498	134.392	232.252	304.218	111.009	205.633	121.077	135.607
ENSG00000048740	CELF2	chr10	11047259	11378674	diffExp	protein_coding	0.405386	2391.67	2059.79	1270.78	2249.83	945.465	1858.53	964.127	1008.21	1749.45	2044.85	530.28	1115.74	1067.94	895.15	546.226	355.317	1367.83	1815.44	1210.22	2121.79	762.728	417.561	28748.9	653.044	346.617	129.171	223.777	670.435	401.606	502.786	597.317	377.214	240.922	483.261	281.393	492.966	251.934	151.77	350.106	690.296	521.055	244.557
ENSG00000159409	CELF3	chr1	151674880	151689290	diffExp	protein_coding	19.796	0	0	1.0742	0	0.937032	0	0	0	2.72076	0	1.18103	1.26502	0	0	48.5535	0.493496	2.81612	0	0	0	0	3.70617	62.7473	0	5.53113	0	3.69879	0	9.0808	2.8535	0	1.76268	7.36443	0	7.74476	0.586864	1.31216	16.9386	45.898	1.21317	0	0
ENSG00000101489	CELF4	chr18	34823010	35146000	noDiffExp	protein_coding	1.39266	61.949	59.5315	60.1553	52.5567	55.2849	50.5258	63.0316	68.3532	59.8567	67.9648	83.8528	31.6254	51.2393	66.0197	59.3431	38.4927	46.2648	47.8856	39.4973	49.8743	38.2715	151.335	1302.91	132.65	23.9682	60.7213	75.8253	70.6075	63.8586	103.867	206.826	75.7953	50.499	45.6045	41.3054	168.43	89.2267	79.9503	98.2004	46.1006	53.7073	52.7362
ENSG00000101489	CELF4	chr18	34823010	35146000	noDiffExp	protein_coding	1.39266	61.949	59.5315	60.1553	52.5567	55.2849	50.5258	63.0316	68.3532	59.8567	67.9648	83.8528	31.6254	51.2393	66.0197	59.3431	38.4927	46.2648	47.8856	39.4973	49.8743	38.2715	151.335	1302.91	132.65	23.9682	60.7213	75.8253	70.6075	63.8586	103.867	206.826	75.7953	50.499	45.6045	41.3054	168.43	89.2267	79.9503	98.2004	46.1006	53.7073	52.7362
ENSG00000140488	CELF6	chr15	72577068	72612470	noDiffExp	protein_coding	0.985076	0	0	2.1484	2.69522	1.87406	0	0.64318	0	0	0	0	2.53003	0	0	2.69741	0	0.804606	1.05243	1.85143	2.13747	0.900505	0	19.3348	0	1.84371	1.10402	0	0.672453	0.585858	0.570699	0.538609	0	0	0.735557	2.58159	0.586864	0	0.677545	3.20219	1.21317	0	2.89759
ENSG00000177946	CENPBD1	chr16	90036206	90038942	noDiffExp	protein_coding	1.02384	50.8867	39.6877	65.5263	63.3376	51.5368	71.0092	37.626	39.3031	46.2529	59.0998	43.6979	65.7809	70.117	48.5439	40.4612	81.9203	55.1155	47.8856	48.7544	47.0243	49.0775	71.6525	1194.3	30.6115	46.0927	69.5535	81.3735	28.243	56.2424	43.3731	82.4072	29.9656	75.7485	36.0423	38.7238	136.739	48.5498	32.5222	62.9764	60.6587	29.2092	37.6687
ENSG00000117724	CENPF	chr1	214776538	214837931	diffExp	protein_coding	6.8512	81.8612	67.469	193.356	59.9685	154.61	92.8582	422.248	160.63	97.9473	97.5147	205.498	118.912	75.5106	382.526	1313.64	438.224	142.818	104.717	159.84	52.7242	88.2495	1744.37	6255.49	622.433	702.453	899.78	438.307	1066.51	2085.36	479.387	535.916	1142.22	1628.59	235.378	851.923	279.934	1142.89	1182.32	731.166	264.472	1084.98	646.742
ENSG00000166451	CENPN	chr16	81040103	81066719	noDiffExp	protein_coding	1.46297	55.3116	43.6564	33.3003	32.3426	37.4813	47.7947	43.7362	42.7207	48.9736	38.4149	38.9738	32.8904	35.0585	33.0099	55.297	43.4276	32.5865	36.835	27.7715	35.6245	25.2141	142.687	963.109	40.8153	22.1245	49.6811	68.4277	43.037	82.0202	45.6559	101.797	59.9312	126.247	25.7445	36.1422	88.0296	56.4227	58.2689	59.7742	39.4282	51.8228	37.0892
ENSG00000103995	CEP152	chr15	49005125	49103343	noDiffExp	protein_coding	0.902704	245.584	222.251	152.537	236.505	252.062	271.747	137.319	181.136	214.94	260.039	257.464	211.258	172.596	176.7	180.727	167.789	160.519	162.6	197.486	188.097	194.959	171.101	4415.41	183.669	117.997	164.5	144.253	162.734	307.283	147.24	176.125	195.658	268.276	172.856	144.569	117.373	119.406	136.187	159.042	215.945	167.246	169.219
ENSG00000126001	CEP250	chr20	34042985	34099804	noDiffExp	protein_coding	1.2934	336.295	198.438	227.731	350.378	278.299	245.801	174.945	254.616	457.087	221.624	544.453	242.883	213.048	345.633	358.756	367.161	267.934	273.106	280.801	267.184	329.585	262.52	6498.28	173.465	383.492	447.13	612.15	458.613	388.424	192.326	186.359	622.227	578.634	326.587	234.924	141.434	219.13	299.475	319.151	388.216	246.394	520.407
ENSG00000166037	CEP57	chr11	95523129	95565857	noDiffExp	protein_coding	0.927531	435.856	452.439	468.352	467.62	565.967	385.088	394.591	461.384	386.348	333.914	462.962	444.021	730.835	277.671	389.776	482.639	480.752	463.595	466.561	544.342	497.529	403.354	9995.6	704.063	272.869	482.459	229.325	337.571	355.616	502.215	448.661	308.469	457.647	432.507	340.769	471.252	250.622	482.412	430.161	414.906	296.332	658.333
ENSG00000111860	CEP85L	chr6	118781935	119031238	diffExp	protein_coding	0.658994	356.207	313.533	261.031	305.907	334.52	325.004	241.514	288.792	247.589	260.039	291.713	302.339	283.165	168.933	202.306	128.802	356.843	269.948	388.184	359.095	278.256	148.247	6111.97	153.057	99.5603	80.5938	101.717	203.753	116	227.709	253.146	105.761	91.5294	183.889	98.1002	271.718	114.158	103.664	183.592	343.328	138.979	99.0976
ENSG00000134255	CEPT1	chr1	111682249	111727724	noDiffExp	protein_coding	0.935211	588.516	511.971	508.098	638.766	594.078	693.705	451.834	608.343	503.34	561.448	374.385	419.986	582.51	448.546	311.551	377.031	494.43	617.25	559.75	792.289	479.069	483.037	11599.9	459.172	536.52	490.187	229.325	450.543	563.889	563.28	584.391	301.419	212.517	545.048	281.393	654.354	625.899	458.698	416.284	665.426	504.566	469.41
ENSG00000134255	CEPT1	chr1	111682249	111727724	noDiffExp	protein_coding	0.935211	588.516	511.971	508.098	638.766	594.078	693.705	451.834	608.343	503.34	561.448	374.385	419.986	582.51	448.546	311.551	377.031	494.43	617.25	559.75	792.289	479.069	483.037	11599.9	459.172	536.52	490.187	229.325	450.543	563.889	563.28	584.391	301.419	212.517	545.048	281.393	654.354	625.899	458.698	416.284	665.426	504.566	469.41
ENSG00000143418	CERS2	chr1	150933059	150947479	diffExp	protein_coding	2.38514	710.201	765.972	642.373	650.895	525.675	783.832	1306.3	594.673	691.073	771.253	335.411	536.367	450.367	1170.88	1258.34	765.906	780.468	608.831	456.687	693.252	523.644	2239.76	17262.2	1071.4	2608.85	1544.53	2748.2	2171.35	1102.59	985.597	1509.72	1487.7	2068.35	561.23	2904.28	1365.05	1711.05	1416.75	1534.92	871.059	1395.45	1526.45
ENSG00000143418	CERS2	chr1	150933059	150947479	diffExp	protein_coding	2.38514	710.201	765.972	642.373	650.895	525.675	783.832	1306.3	594.673	691.073	771.253	335.411	536.367	450.367	1170.88	1258.34	765.906	780.468	608.831	456.687	693.252	523.644	2239.76	17262.2	1071.4	2608.85	1544.53	2748.2	2171.35	1102.59	985.597	1509.72	1487.7	2068.35	561.23	2904.28	1365.05	1711.05	1416.75	1534.92	871.059	1395.45	1526.45
ENSG00000154227	CERS3	chr15	100940600	101085200	noDiffExp	protein_coding	1.17553	19.9122	19.8438	21.484	43.7973	31.8591	25.9457	41.4851	25.6324	48.9736	41.3699	21.2585	26.5654	16.1808	48.5439	71.4815	37.5057	40.6326	35.2564	15.4286	21.3747	53.1298	31.5024	739.163	20.4076	18.4371	25.3926	62.8795	41.0196	59.7575	21.1159	24.2374	45.8297	38.9263	28.6867	46.4685	31.1038	22.3067	63.0117	50.1676	33.9689	47.1117	29.5554
ENSG00000139624	CERS5	chr12	50523575	50561288	diffExp	protein_coding	1.39019	172.572	174.626	169.724	160.365	289.543	158.405	186.201	246.072	206.778	183.209	388.557	261.859	204.957	161.166	206.352	257.605	215.232	146.814	312.892	138.223	235.482	257.578	4734.21	153.057	315.274	219.701	425.361	262.929	321.343	313.314	260.687	282.029	293.525	271.42	353.677	291.672	279.489	249.337	277.523	275.997	187.033	295.554
ENSG00000172292	CERS6	chr2	169312372	169631644	diffExp	protein_coding	2.3976	840.737	857.253	744.422	571.386	752.437	927.216	1816.34	555.37	846.156	809.667	577.521	513.597	671.505	1737.87	1479.53	1435.58	792.939	786.691	586.905	733.152	813.606	1818.49	20668.4	1632.61	1930.36	2043.55	1956.66	1778.64	1898.77	1389.65	1093.38	2259.76	2743.78	1359.31	1701.26	1807.54	2193.93	2096.33	1989.63	1561.96	2580.31	3816.13
ENSG00000003402	CFLAR	chr2	201980827	202041410	diffExp	protein_coding	0.547143	4296.61	2988.48	2759.62	4115.59	3059.41	3779.87	1583.83	2459.01	4696.03	3690.78	3004.53	3151.16	2200.59	2359.23	1301.5	2190.13	2341.4	3764.54	3367.76	4698.87	3229.66	891.95	65930.6	1346.9	1768.12	1356.85	1719.94	1667.68	2204	1683.56	1254.42	1912.51	1716.97	1782.25	1104.92	979.476	1528.66	941.11	803.749	2351.74	1124.56	1563.54
ENSG00000003402	CFLAR	chr2	201980827	202041410	diffExp	protein_coding	0.547143	4296.61	2988.48	2759.62	4115.59	3059.41	3779.87	1583.83	2459.01	4696.03	3690.78	3004.53	3151.16	2200.59	2359.23	1301.5	2190.13	2341.4	3764.54	3367.76	4698.87	3229.66	891.95	65930.6	1346.9	1768.12	1356.85	1719.94	1667.68	2204	1683.56	1254.42	1912.51	1716.97	1782.25	1104.92	979.476	1528.66	941.11	803.749	2351.74	1124.56	1563.54
ENSG00000001626	CFTR	chr7	117105838	117356025	noDiffExp	protein_coding	3.32733	4.42493	3.96877	13.9646	3.36902	51.5368	1.36556	0.96477	5.12649	13.6038	11.82	17.7154	10.1201	62.0266	0	55.297	24.6748	17.299	3.15729	9.25717	10.6873	63.9359	3.08847	387.404	0	11.0623	0	0	13.4491	14.9394	7.98979	36.0868	3.52536	2.10412	2.20667	7.74476	1.17373	0	12.1958	56.572	4.8527	0.471117	0.579518
ENSG00000001626	CFTR	chr7	117105838	117356025	noDiffExp	protein_coding	3.32733	4.42493	3.96877	13.9646	3.36902	51.5368	1.36556	0.96477	5.12649	13.6038	11.82	17.7154	10.1201	62.0266	0	55.297	24.6748	17.299	3.15729	9.25717	10.6873	63.9359	3.08847	387.404	0	11.0623	0	0	13.4491	14.9394	7.98979	36.0868	3.52536	2.10412	2.20667	7.74476	1.17373	0	12.1958	56.572	4.8527	0.471117	0.579518
ENSG00000159685	CHCHD6	chr3	126423063	126679249	noDiffExp	protein_coding	1.23563	33.187	35.7189	46.1907	33.6902	41.2294	32.7735	32.8022	46.1384	43.5321	47.2798	99.2061	65.7809	88.9946	64.078	68.7841	52.3106	48.2763	44.7283	52.4573	27.7871	48.6273	73.5056	1127.08	51.0191	55.3113	51.8892	77.6747	49.089	32.5151	51.9336	86.7161	51.1178	54.7072	72.8201	49.0501	70.4237	64.2957	76.5626	42.6958	62.4785	54.1784	76.4964
ENSG00000111642	CHD4	chr12	6679249	6716642	diffExp	protein_coding	1.23354	1623.95	1674.82	1487.77	1715.5	1623.88	1401.07	1818.27	1127.83	1926.3	1696.16	1855.39	1748.25	1097.6	2100.98	1930	1810.64	1707.78	1721.77	1375.62	1867.44	1530.41	1806.76	36648.2	1928.52	2133.17	2629.79	2563.26	2575.49	3058.18	1164.8	961.956	2460.7	2850.04	1779.31	2509.3	1483.01	1405.32	2212.86	2123.05	1576.52	2261.36	1824.9
ENSG00000072609	CHFR	chr12	133398773	133532890	noDiffExp	protein_coding	1.17457	296.47	198.438	259.957	268.848	255.81	244.436	224.47	309.298	391.789	354.599	474.772	266.919	277.771	254.37	213.096	281.786	198.335	213.643	359.795	267.896	314.727	300.199	6227.42	295.911	331.868	279.318	332.891	326.812	433.828	274.506	286.54	269.69	390.315	351.596	353.677	312.212	276.865	270.341	281.793	371.838	257.701	363.937
ENSG00000072609	CHFR	chr12	133398773	133532890	noDiffExp	protein_coding	1.17457	296.47	198.438	259.957	268.848	255.81	244.436	224.47	309.298	391.789	354.599	474.772	266.919	277.771	254.37	213.096	281.786	198.335	213.643	359.795	267.896	314.727	300.199	6227.42	295.911	331.868	279.318	332.891	326.812	433.828	274.506	286.54	269.69	390.315	351.596	353.677	312.212	276.865	270.341	281.793	371.838	257.701	363.937
ENSG00000072609	CHFR	chr12	133398773	133532890	noDiffExp	protein_coding	1.17457	296.47	198.438	259.957	268.848	255.81	244.436	224.47	309.298	391.789	354.599	474.772	266.919	277.771	254.37	213.096	281.786	198.335	213.643	359.795	267.896	314.727	300.199	6227.42	295.911	331.868	279.318	332.891	326.812	433.828	274.506	286.54	269.69	390.315	351.596	353.677	312.212	276.865	270.341	281.793	371.838	257.701	363.937
ENSG00000133063	CHIT1	chr1	203181955	203242769	noDiffExp	protein_coding	4.49404	6.6374	35.7189	13.9646	14.8237	49.6627	2.73112	17.0443	787.771	8.16227	70.9198	9.4482	1.26502	40.4521	9.70879	55.297	38.4927	5.63224	7.36701	24.0686	11.3998	15.3086	30.267	1256.14	20.4076	27.6556	4.4161	0	21.5185	41.5959	121.559	63.0173	3.52536	65.2278	5.88445	49.0501	102.114	39.3647	14.2285	44.8306	52.1665	19.7869	4.63615
ENSG00000110721	CHKA	chr11	67820326	67888911	noDiffExp	protein_coding	1.33836	258.858	127.001	252.437	152.953	706.522	132.459	160.152	242.654	350.978	251.174	871.597	177.102	515.09	316.506	155.101	312.383	209.198	258.371	407.316	230.847	485.822	159.365	6733.89	316.318	427.741	219.701	893.259	246.79	251.626	262.522	270.92	197.42	198.84	511.212	214.272	126.176	380.525	248.659	156.907	482.237	213.416	355.824
ENSG00000100288	CHKB	chr22	51017378	51039884	noDiffExp	protein_coding	1.76675	6.6374	0	3.22261	2.02141	3.74813	5.46225	4.18067	3.41766	10.883	0	9.4482	3.79505	2.69681	9.70879	8.09224	9.86992	1.60921	4.73593	0.617145	3.56245	5.40303	6.79464	105.907	20.4076	5.53113	3.31207	14.7952	3.36226	4.68687	4.56559	5.38609	3.52536	3.15619	2.94223	2.58159	1.76059	3.93647	5.42036	3.20219	7.88563	0.942233	5.21566
ENSG00000100288	CHKB	chr22	51017378	51039884	noDiffExp	protein_coding	1.76675	6.6374	0	3.22261	2.02141	3.74813	5.46225	4.18067	3.41766	10.883	0	9.4482	3.79505	2.69681	9.70879	8.09224	9.86992	1.60921	4.73593	0.617145	3.56245	5.40303	6.79464	105.907	20.4076	5.53113	3.31207	14.7952	3.36226	4.68687	4.56559	5.38609	3.52536	3.15619	2.94223	2.58159	1.76059	3.93647	5.42036	3.20219	7.88563	0.942233	5.21566
ENSG00000134121	CHL1	chr3	238279	451090	diffExp	protein_coding	0.307634	581.878	908.847	428.607	1241.82	652.174	1248.12	412.6	475.055	710.118	969.237	171.249	979.123	555.542	351.458	512.509	496.457	1527.95	519.374	635.659	595.641	829.365	177.278	14980.1	102.038	453.553	17.6644	25.8916	265.619	79.3838	332.147	282.77	42.3044	126.247	119.896	41.3054	222.422	52.4863	54.2036	176.12	208.059	249.692	71.8603
ENSG00000255112	CHMP1B	chr18	11851395	11854448	noDiffExp	protein_coding	0.990115	506.655	638.971	631.631	594.295	448.838	527.107	629.351	618.596	416.276	567.358	298.799	361.795	533.968	485.439	466.653	449.575	496.844	530.425	378.927	485.918	445.75	861.683	11374.9	551.006	328.18	481.355	305.151	441.129	492.707	596.951	708.271	525.279	455.543	372.927	485.338	883.817	654.766	518.322	513.417	381.543	477.712	308.304
ENSG00000115561	CHMP3	chr2	86730554	86948245	diffExp	protein_coding	0.785069	816.4	845.347	841.1	936.587	401.05	826.165	694.634	497.27	579.521	806.712	321.239	506.007	609.478	757.285	525.996	497.444	688.34	911.404	498.653	905.574	492.126	529.982	14488.3	428.56	431.428	585.133	423.512	507.702	428.262	493.084	439.505	437.145	569.166	348.654	555.041	750.599	485.498	459.376	539.035	407.627	563.456	482.739
ENSG00000106069	CHN2	chr7	29161890	29553944	noDiffExp	protein_coding	1.54815	130.535	99.2191	77.3425	156.322	93.7032	99.686	63.0316	111.074	146.921	132.975	80.3097	91.0812	99.7819	54.3692	454.514	46.8821	81.2652	118.398	75.9088	130.386	75.1922	38.9147	2457.81	316.318	162.246	55.2012	160.898	88.7637	419.767	82.7514	91.0249	229.149	42.0825	68.4068	165.221	126.763	65.6078	149.738	160.109	80.0695	46.6406	378.425
ENSG00000168539	CHRM1	chr11	62676151	62689279	noDiffExp	protein_coding	2.24164	4.42493	3.96877	2.1484	0	45.9146	0	4.50226	11.9618	2.72076	2.95499	24.8015	18.9753	13.484	3.88351	17.5332	9.86992	12.4714	12.1029	9.87432	0	11.7066	3.08847	216.388	0	11.0623	0	9.24699	1.34491	7.0303	3.42419	1.07722	15.8641	30.5098	13.9756	7.74476	0	17.058	7.453	17.0783	3.63952	0.942233	5.21566
ENSG00000181072	CHRM2	chr7	136553416	136705002	noDiffExp	protein_coding	14.6428	0	0	1.0742	0	11.2444	0	0.32159	0	0	0	0	3.79505	0	0	31.0203	0	2.01151	1.57864	0	9.97486	0	0.617694	61.6382	0	0	0	0	2.01736	5.27272	2.2828	0.538609	0	1.05206	0	12.9079	2.93432	0	9.48563	12.8088	0	0	0
ENSG00000133019	CHRM3	chr1	239549865	240078750	noDiffExp	protein_coding	1.36899	22.1247	59.5315	27.9293	28.2998	85.2699	9.55893	32.8022	27.3413	19.0453	29.5499	38.9738	60.7208	18.8777	7.76703	75.5276	20.7268	42.2418	25.2583	66.6516	15.6748	18.9106	8.03003	740.814	0	18.4371	15.4563	14.7952	15.4664	29	27.9643	6.46331	5.28805	2.10412	35.3067	36.1422	14.0847	11.8094	27.7794	78.9873	18.1976	8.00898	2.31807
ENSG00000133019	CHRM3	chr1	239549865	240078750	noDiffExp	protein_coding	1.36899	22.1247	59.5315	27.9293	28.2998	85.2699	9.55893	32.8022	27.3413	19.0453	29.5499	38.9738	60.7208	18.8777	7.76703	75.5276	20.7268	42.2418	25.2583	66.6516	15.6748	18.9106	8.03003	740.814	0	18.4371	15.4563	14.7952	15.4664	29	27.9643	6.46331	5.28805	2.10412	35.3067	36.1422	14.0847	11.8094	27.7794	78.9873	18.1976	8.00898	2.31807
ENSG00000133019	CHRM3	chr1	239549865	240078750	noDiffExp	protein_coding	1.36899	22.1247	59.5315	27.9293	28.2998	85.2699	9.55893	32.8022	27.3413	19.0453	29.5499	38.9738	60.7208	18.8777	7.76703	75.5276	20.7268	42.2418	25.2583	66.6516	15.6748	18.9106	8.03003	740.814	0	18.4371	15.4563	14.7952	15.4664	29	27.9643	6.46331	5.28805	2.10412	35.3067	36.1422	14.0847	11.8094	27.7794	78.9873	18.1976	8.00898	2.31807
ENSG00000138435	CHRNA1	chr2	175612320	175629200	noDiffExp	protein_coding	1.62273	6.6374	11.9063	4.29681	13.4761	18.7406	6.82781	12.2204	13.6706	27.2076	17.7299	2.36205	0	2.69681	5.82527	9.44095	2.96097	9.65527	20.5224	6.17145	14.2498	2.70152	8.64772	217.948	0	11.0623	4.4161	90.6205	9.41434	10.2525	12.5554	13.4652	1.76268	10.5206	3.67778	20.6527	3.52119	0	3.38773	18.1457	6.06587	14.6046	5.21566
ENSG00000101204	CHRNA4	chr20	61975420	62009753	noDiffExp	protein_coding	17.1402	2.21247	0	0	0.673804	4.68516	0	0.32159	1.70883	0	0	5.90513	1.26502	0	0	47.2047	0.986992	2.81612	0	1.85143	0	0.900505	1.23539	71.7672	0	0	0	0	2.68981	12.0101	2.8535	0.538609	0	2.10412	1.47111	10.3263	0	0	10.8407	56.572	0	0	0
ENSG00000160716	CHRNB2	chr1	154540257	154552502	noDiffExp	protein_coding	5.05685	0	3.96877	2.1484	2.02141	14.9925	1.36556	4.82385	1.70883	2.72076	2.95499	36.6118	8.85512	21.5745	5.82527	45.856	13.8179	6.03454	2.63107	3.08572	0	10.8061	3.70617	195.509	0	1.84371	4.4161	105.416	6.05207	8.49495	9.13119	1.07722	10.5761	3.15619	14.7111	15.4895	5.28178	3.93647	25.7467	46.9654	7.27905	0	16.2265
ENSG00000117971	CHRNB4	chr15	78916461	79020096	diffExp	protein_coding	8.63875	0	0	0	0	0.937032	0	0.96477	0	5.44152	0	0	3.79505	0	1.94176	37.7638	0.986992	2.01151	0	0.617145	0	0	4.32386	58.7834	0	1.84371	2.20805	7.39759	2.68981	9.66666	1.1414	1.07722	7.05073	1.05206	0	2.58159	0	0	9.48563	41.6284	0	0	0
ENSG00000175264	CHST1	chr11	45670427	45687172	diffExp	protein_coding	5.94034	19.9122	3.96877	46.1907	13.4761	8.43329	15.0212	40.5203	8.54415	29.9283	5.90998	12.9913	8.85512	8.09042	256.312	105.199	34.5447	22.1267	16.8389	41.9658	7.1249	110.312	53.1217	869.387	30.6115	25.8119	622.67	24.0422	38.3298	19.0404	47.9387	15.6197	1524.72	22.0933	47.8112	28.3974	30.5169	194.199	136.187	62.9764	27.903	37.6893	46.941
ENSG00000183196	CHST6	chr16	75510949	75529282	diffExp	protein_coding	8.02873	4.42493	3.96877	3.22261	0.673804	4.68516	0	7.07498	0	2.72076	0	2.36205	13.9152	2.69681	0	20.2306	7.89593	3.62073	1.57864	1.85143	0	0.900505	3.08847	84.9114	20.4076	1.84371	1.10402	40.6867	16.8113	13.7677	4.56559	8.61774	8.81341	14.7289	11.0334	25.8159	44.6017	0	10.8407	21.3479	4.8527	18.8447	5.79518
ENSG00000154080	CHST9	chr18	24495595	24765281	diffExp	protein_coding	1.03784	13.2748	23.8126	23.6324	2.69522	122.751	2.73112	9.00452	37.5943	19.0453	14.775	56.6892	84.7561	83.601	5.82527	21.5793	37.5057	49.8856	30.5205	41.9658	10.6873	55.8313	8.03003	756.194	20.4076	16.5934	1.10402	16.6446	10.7592	3.80808	41.0903	46.859	12.3388	3.15619	13.9756	10.3263	11.1504	7.87294	4.74282	14.9435	26.0832	4.24005	11.5904
ENSG00000198108	CHSY3	chr5	129240165	129522327	noDiffExp	protein_coding	1.3599	73.0113	67.469	44.0423	60.6423	51.5368	96.9549	91.0099	73.4797	51.6944	44.3249	51.9651	79.6961	59.3298	71.845	47.2047	26.6488	61.9546	53.6739	82.0803	61.2741	61.6846	16.6777	1328.2	40.8153	46.0927	34.2248	49.9337	60.5207	32.8081	74.7616	151.888	31.7283	62.0717	76.4979	59.3765	292.258	20.9945	29.1344	80.0547	53.3797	95.1656	58.5313
ENSG00000160679	CHTOP	chr1	153606525	153618782	diffExp	protein_coding	1.61289	309.745	269.876	401.752	350.378	446.027	447.904	438.649	374.234	342.815	330.959	735.779	468.056	455.76	526.216	558.365	538.404	473.108	384.137	498.036	401.132	526.345	577.544	9855.22	459.172	896.043	660.207	859.97	791.477	547.485	574.694	385.105	784.393	818.504	547.254	655.723	551.652	969.684	949.241	564.652	526.518	555.447	901.151
ENSG00000213341	CHUK	chr10	101948055	101989376	noDiffExp	protein_coding	0.92835	349.569	396.877	263.179	323.426	278.299	365.97	264.668	249.489	266.634	357.554	172.43	285.894	242.713	279.613	271.09	256.124	287.647	338.882	311.658	405.407	304.821	424.356	6696.3	326.522	289.462	301.399	247.819	280.413	216.768	296.193	291.387	186.844	271.432	202.278	242.669	250.004	272.929	205.974	292.466	272.964	305.755	239.341
ENSG00000179583	CIITA	chr16	10971055	11026079	noDiffExp	protein_coding	1.32593	289.833	365.126	324.409	456.839	524.738	520.279	385.265	505.814	402.672	404.834	1020.41	562.933	272.378	297.089	275.136	404.173	323.049	304.678	520.87	316.345	506.984	49.4155	9033.27	204.076	477.521	309.127	528.928	554.773	659.384	423.459	593.547	632.803	288.265	508.27	500.828	347.424	389.711	200.553	344.769	1146.45	301.515	235.864
ENSG00000099622	CIRBP	chr19	1259384	1274879	noDiffExp	protein_coding	1.00953	1506.69	1095.38	1911.01	1917.65	1153.49	1233.1	1621.78	1432	1912.69	1314.97	2502.59	1902.59	1507.52	1563.11	1507.85	1903.91	1637.78	1905.42	1549.65	1507.63	1762.29	774.589	35123.7	1397.92	1950.64	2917.94	2496.69	1369.79	856.525	1423.89	766.979	1852.58	1255.11	1380.64	2537.7	1657.89	1326.59	1957.43	906.219	1376.35	1713.45	2111.18
ENSG00000131730	CKMT2	chr5	80529104	80562216	diffExp	protein_coding	0.457153	174.785	111.125	95.604	138.804	47.7886	101.052	36.6612	35.8854	81.6227	91.6047	21.2585	36.6855	40.4521	54.3692	47.2047	23.6878	34.1957	126.292	53.0744	143.21	31.9679	48.1802	1575.51	20.4076	38.7179	2.20805	136.855	32.2777	26.3636	18.2624	14.0038	29.9656	14.7289	10.2978	30.979	23.4746	27.5553	15.5835	29.8871	14.5581	13.1913	12.1699
ENSG00000131730	CKMT2	chr5	80529104	80562216	diffExp	protein_coding	0.457153	174.785	111.125	95.604	138.804	47.7886	101.052	36.6612	35.8854	81.6227	91.6047	21.2585	36.6855	40.4521	54.3692	47.2047	23.6878	34.1957	126.292	53.0744	143.21	31.9679	48.1802	1575.51	20.4076	38.7179	2.20805	136.855	32.2777	26.3636	18.2624	14.0038	29.9656	14.7289	10.2978	30.979	23.4746	27.5553	15.5835	29.8871	14.5581	13.1913	12.1699
ENSG00000074054	CLASP1	chr2	122095352	122407163	diffExp	protein_coding	0.84432	1234.56	988.223	803.503	969.604	1137.56	954.528	614.88	717.709	1126.39	960.372	1260.15	941.173	941.186	772.819	686.492	840.423	963.113	980.338	1010.27	1080.85	1005.41	670.816	20660.4	816.305	814.92	709.888	1353.76	788.114	681.353	643.178	533.223	863.714	1031.02	857.659	686.702	451.299	610.153	662.639	654.314	832.238	683.59	1070.95
ENSG00000074054	CLASP1	chr2	122095352	122407163	diffExp	protein_coding	0.84432	1234.56	988.223	803.503	969.604	1137.56	954.528	614.88	717.709	1126.39	960.372	1260.15	941.173	941.186	772.819	686.492	840.423	963.113	980.338	1010.27	1080.85	1005.41	670.816	20660.4	816.305	814.92	709.888	1353.76	788.114	681.353	643.178	533.223	863.714	1031.02	857.659	686.702	451.299	610.153	662.639	654.314	832.238	683.59	1070.95
ENSG00000016602	CLCA4	chr1	87012761	87046437	diffExp	protein_coding	2.99051	0	0	17.1872	0	47.7886	2.73112	4.18067	22.2148	24.4868	5.90998	25.9826	17.7102	70.117	1.94176	17.5332	1.97398	10.8622	15.2602	18.5143	0.71249	43.6745	1.23539	350.017	10.2038	5.53113	0	1.8494	2.68981	5.27272	10.8433	7.00192	0	0	5.1489	0	5.86864	5.24863	10.1632	18.1457	3.03294	0	0
ENSG00000134873	CLDN10	chr13	96085858	96232013	noDiffExp	protein_coding	2.75195	4.42493	7.93753	1.0742	2.69522	32.7961	0	17.0443	11.9618	10.883	2.95499	20.0774	17.7102	18.8777	0	20.2306	1.48049	13.276	9.47187	64.8002	2.84996	4.05227	1.23539	265.834	10.2038	9.21855	4.4161	11.0964	6.05207	6.73737	13.1261	11.3108	3.52536	3.15619	5.88445	7.74476	22.3008	6.56078	5.42036	25.6175	4.24611	4.24005	4.05663
ENSG00000159261	CLDN14	chr21	37832919	37948867	noDiffExp	protein_coding	6.55734	0	0	2.1484	0	0.937032	0	0.96477	0	2.72076	0	4.7241	0	2.69681	0	16.1845	2.46748	1.60921	1.05243	0.617145	0	20.7116	0.617694	57.4519	10.2038	3.68742	2.20805	0	2.01736	8.78787	3.99489	3.77026	3.52536	4.20825	2.20667	2.58159	0	2.62431	6.09791	17.0783	4.24611	0.942233	0
ENSG00000159261	CLDN14	chr21	37832919	37948867	noDiffExp	protein_coding	6.55734	0	0	2.1484	0	0.937032	0	0.96477	0	2.72076	0	4.7241	0	2.69681	0	16.1845	2.46748	1.60921	1.05243	0.617145	0	20.7116	0.617694	57.4519	10.2038	3.68742	2.20805	0	2.01736	8.78787	3.99489	3.77026	3.52536	4.20825	2.20667	2.58159	0	2.62431	6.09791	17.0783	4.24611	0.942233	0
ENSG00000066405	CLDN18	chr3	137717577	137752494	noDiffExp	protein_coding	0.482313	0	0	0	0	2.8111	0	0	0	8.16227	0	1.18103	2.53003	0	0	22.928	0	0.402303	0	1.23429	0	0	0	39.249	0	1.84371	2.20805	0	0	3.22222	1.7121	0	0	0	0.735557	0	0	0	8.13054	13.8761	0	0	0.579518
ENSG00000080822	CLDND1	chr3	98216756	98241910	noDiffExp	protein_coding	0.885631	446.918	309.564	345.893	375.983	383.246	427.421	298.435	292.21	304.725	384.149	225.576	413.661	423.399	349.516	326.387	296.591	453.395	390.978	428.916	500.88	385.416	457.094	8220.35	418.357	215.714	194.308	223.777	377.246	300.252	413.757	464.82	326.096	205.152	248.618	265.903	400.241	460.567	343.515	324.488	322.098	283.612	186.605
ENSG00000172322	CLEC12A	chr12	10103915	10148293	noDiffExp	protein_coding	1.91625	19.9122	43.6564	12.8904	13.4761	29.048	8.19337	13.8284	30.7589	16.3245	11.82	17.7154	7.5901	21.5745	13.5923	49.9022	10.3634	8.04606	5.78836	7.40574	8.54988	5.85328	3.70617	359.996	30.6115	12.906	2.20805	3.69879	14.794	11.1313	18.2624	35.5482	15.8641	4.20825	5.88445	0	46.3623	13.1216	12.1958	39.4937	31.5425	12.7202	3.47711
ENSG00000256660	CLEC12B	chr12	10163226	10171218	noDiffExp	protein_coding	6.06468	2.21247	0	3.22261	1.34761	7.49626	0	0.96477	5.12649	8.16227	0	3.54308	1.26502	5.39361	1.94176	5.39483	0.493496	0	0.526215	0.617145	3.56245	0.450253	0.617694	52.338	0	7.37484	0	0	4.03472	3.51515	5.13629	3.77026	12.3388	0	0.735557	10.3263	4.10805	1.31216	2.71018	13.8761	6.06587	0	3.47711
ENSG00000038532	CLEC16A	chr16	11038345	11276046	noDiffExp	protein_coding	1.2093	345.145	361.158	279.293	354.421	439.468	278.575	275.603	254.616	484.295	381.194	834.985	387.095	345.191	427.187	484.186	532.975	389.429	335.199	480.756	359.807	513.288	235.342	8779.2	255.095	601.049	407.385	704.62	570.912	699.808	321.874	273.613	412.468	511.302	609.777	340.769	294.606	543.233	576.591	369.319	510.14	453.214	483.898
ENSG00000157335	CLEC18C	chr16	70207225	70221264	noDiffExp	protein_coding	3.02716	2.21247	0	1.0742	0	0	1.36556	0.64318	0	0	0	1.18103	0	0	0	6.74353	0.986992	0.402303	0	0	0	0	0	14.6093	0	1.84371	2.20805	0	0.672453	0.878787	1.1414	0	0	0	0.735557	5.16317	0.586864	0	0.677545	12.8088	1.21317	0.471117	0.579518
ENSG00000110852	CLEC2B	chr12	10005583	10022735	noDiffExp	protein_coding	0.902537	148.235	174.626	181.54	192.034	138.681	266.285	167.227	314.425	87.0643	150.705	38.9738	165.717	183.383	114.564	102.502	42.9341	197.933	148.393	148.115	110.436	93.6525	88.948	3256.37	163.261	68.2173	29.8087	31.4397	84.0566	95.4949	165.503	367.331	61.6939	68.384	74.2912	92.9371	333.339	114.158	31.8446	116.346	131.629	113.068	50.4181
ENSG00000166527	CLEC4D	chr12	8662071	8674962	noDiffExp	protein_coding	2.36129	4.42493	3.96877	5.37101	2.69522	5.62219	2.73112	2.57272	5.12649	5.44152	32.5049	3.54308	0	2.69681	1.94176	22.928	0	2.01151	1.05243	1.23429	4.27494	1.35076	1.23539	112.728	0	0	0	0	2.68981	4.9798	2.8535	4.84748	1.76268	2.10412	5.88445	5.16317	0	5.24863	6.09791	12.8088	6.67246	0.942233	0.579518
ENSG00000162994	CLHC1	chr2	55401927	55459699	diffExp	protein_coding	2.20391	57.5241	23.8126	76.2683	36.3854	135.87	32.7735	44.3794	66.6444	73.4605	38.4149	229.119	111.321	75.5106	52.4274	94.4095	133.244	57.9316	50.5166	134.538	49.1618	145.432	93.8895	1813.03	173.465	263.65	124.755	51.7831	117.679	76.7474	108.433	77.5597	114.574	110.467	141.962	87.7739	193.665	188.951	113.828	133.424	129.203	69.2542	223.694
ENSG00000155962	CLIC2	chrX	154505500	154563966	diffExp	protein_coding	0.623946	172.572	365.126	259.957	306.581	155.547	380.992	267.884	377.651	136.038	286.634	35.4308	215.053	186.08	258.254	180.727	89.3227	348.797	289.944	205.509	363.37	165.243	95.1249	5141.84	132.65	53.4676	36.4328	44.3855	102.885	67.3737	202.028	274.691	65.2192	75.7485	88.2668	77.4476	149.064	80.0416	42.0078	116.346	171.058	137.566	33.6121
ENSG00000130779	CLIP1	chr12	122755979	122907179	diffExp	protein_coding	0.840046	1694.75	1416.85	1199.88	1503.93	1155.36	1705.59	1073.47	1155.17	1863.72	1663.66	1316.84	1310.56	981.638	1081.56	1042.55	1373.4	1416.11	1538.65	1412.64	1723.51	1367.42	822.769	29820	959.159	1082.26	1064.28	1640.42	1305.23	1375.3	1173.93	995.888	1188.05	1559.16	944.455	1009.4	755.881	767.612	739.202	914.758	1016.64	1471.3	1656.84
ENSG00000130779	CLIP1	chr12	122755979	122907179	diffExp	protein_coding	0.840046	1694.75	1416.85	1199.88	1503.93	1155.36	1705.59	1073.47	1155.17	1863.72	1663.66	1316.84	1310.56	981.638	1081.56	1042.55	1373.4	1416.11	1538.65	1412.64	1723.51	1367.42	822.769	29820	959.159	1082.26	1064.28	1640.42	1305.23	1375.3	1173.93	995.888	1188.05	1559.16	944.455	1009.4	755.881	767.612	739.202	914.758	1016.64	1471.3	1656.84
ENSG00000105270	CLIP3	chr19	36505562	36524245	diffExp	protein_coding	0.727051	227.884	158.751	89.1588	74.1184	88.081	88.7615	89.0804	85.4415	127.876	97.5147	106.292	111.321	56.633	130.098	118.686	93.2707	133.967	129.975	86.4003	103.311	114.814	43.2386	2354.67	30.6115	75.5921	44.161	85.0723	67.2453	72.6464	70.196	56.0153	98.7102	71.5402	114.011	90.3555	48.1229	27.5553	30.4895	76.8525	82.4959	65.9563	74.7578
ENSG00000179335	CLK3	chr15	74890841	74932057	noDiffExp	protein_coding	0.942739	325.232	317.501	324.409	327.469	347.639	270.381	233.474	230.692	421.717	354.599	657.831	370.65	304.739	326.215	280.531	442.172	359.256	330.989	430.767	306.371	449.802	208.781	7621.22	193.873	486.739	402.969	371.729	299.241	350.05	259.097	169.123	426.569	287.213	361.158	343.351	199.534	240.125	281.181	288.197	524.698	255.345	366.835
ENSG00000166250	CLMP	chr11	122943035	123065989	diffExp	protein_coding	0.236783	2553.18	2520.17	1212.77	2338.77	547.227	1268.61	534.804	997.957	1488.25	2414.23	276.36	884.247	587.904	580.585	249.511	213.684	640.064	2034.35	869.557	3019.53	556.962	553.454	26342.2	224.484	147.497	114.819	48.0843	375.901	115.707	147.24	251.53	91.6594	164.122	180.947	131.661	245.896	39.3647	80.6279	147.301	165.598	258.643	128.653
ENSG00000182372	CLN8	chr8	1703944	1734738	noDiffExp	protein_coding	1.0012	300.895	277.814	278.218	239.874	191.155	266.285	208.39	311.007	293.842	224.579	380.29	277.039	280.468	252.428	167.24	242.306	219.657	221.536	265.372	229.422	258.895	172.337	5559.05	183.669	175.152	163.396	397.62	275.706	284.141	253.961	203.594	253.826	319.827	324.381	320.117	266.436	312.293	151.093	198.536	326.95	150.286	83.4506
ENSG00000125656	CLPP	chr19	6361463	6368919	noDiffExp	protein_coding	1.22184	90.7111	103.188	60.1553	70.7494	43.1035	79.2026	93.2611	68.3532	100.668	76.8298	47.241	60.7208	70.117	83.4956	109.245	53.791	66.38	104.717	53.6916	84.0738	39.172	148.247	1707.11	142.853	71.9047	80.5938	98.018	85.4015	36.6161	75.3323	67.8647	111.049	76.8005	138.285	108.427	109.157	78.7294	116.538	66.1786	79.4629	104.588	68.3831
ENSG00000163646	CLRN1	chr3	150643950	150690786	noDiffExp	protein_coding	10.9297	0	0	1.0742	0	9.37032	0	0	0	8.16227	0	1.18103	1.26502	0	0	17.5332	0	0.402303	0.526215	0	0	0	0.617694	40.1322	0	1.84371	0	0	0	2.63636	1.7121	0	0	0	0	5.16317	0	0	2.03264	9.60656	0	0	0
ENSG00000163646	CLRN1	chr3	150643950	150690786	noDiffExp	protein_coding	10.9297	0	0	1.0742	0	9.37032	0	0	0	8.16227	0	1.18103	1.26502	0	0	17.5332	0	0.402303	0.526215	0	0	0	0.617694	40.1322	0	1.84371	0	0	0	2.63636	1.7121	0	0	0	0	5.16317	0	0	2.03264	9.60656	0	0	0
ENSG00000092853	CLSPN	chr1	36185819	36235568	diffExp	protein_coding	4.28023	15.4873	43.6564	11.8162	12.1285	23.4258	19.1179	25.4056	18.7971	10.883	20.6849	18.8964	10.1201	0	36.8934	114.64	30.5967	10.4599	5.78836	23.4515	25.6496	2.70152	90.1834	570.784	10.2038	35.0305	55.2012	18.494	72.6249	195.677	25.6815	29.6235	209.759	138.872	27.2156	69.7028	4.69491	35.4282	60.3015	98.2004	19.4108	61.2452	91.5639
ENSG00000158258	CLSTN2	chr3	139654027	140296239	noDiffExp	protein_coding	0.95173	5070.97	10255.3	3392.33	4549.52	1532.98	5900.59	2527.05	1819.9	2494.93	3962.64	997.966	2947.49	1089.51	4469.93	2554.45	1978.42	2870.43	7196.51	1173.19	7849.5	1953.2	1115.56	77702.4	1785.67	1314.56	9885.44	3232.75	1022.8	2090.34	1741.77	372.179	5705.8	960.533	5168.02	5196.73	911.987	1037.92	1082.72	3744.43	416.725	725.991	266.578
ENSG00000158258	CLSTN2	chr3	139654027	140296239	noDiffExp	protein_coding	0.95173	5070.97	10255.3	3392.33	4549.52	1532.98	5900.59	2527.05	1819.9	2494.93	3962.64	997.966	2947.49	1089.51	4469.93	2554.45	1978.42	2870.43	7196.51	1173.19	7849.5	1953.2	1115.56	77702.4	1785.67	1314.56	9885.44	3232.75	1022.8	2090.34	1741.77	372.179	5705.8	960.533	5168.02	5196.73	911.987	1037.92	1082.72	3744.43	416.725	725.991	266.578
ENSG00000139182	CLSTN3	chr12	7282294	7311541	diffExp	protein_coding	2.25194	139.385	134.938	162.205	135.435	251.125	126.997	282.034	217.021	174.129	192.074	408.635	201.138	169.899	244.661	432.935	292.15	274.773	136.816	261.669	87.6362	199.912	305.141	4830.71	367.337	271.025	260.55	582.56	594.448	221.162	252.249	171.816	705.073	324.035	250.089	276.23	207.75	362.155	343.515	306.343	456.76	354.28	2662.31
ENSG00000122705	CLTA	chr9	36190853	36304778	noDiffExp	protein_coding	0.996923	528.779	551.658	509.172	532.305	339.206	599.482	615.201	717.709	448.925	567.358	268.093	465.526	585.207	617.479	345.269	377.524	430.464	530.951	364.733	500.88	361.103	876.508	11133.5	459.172	438.803	407.385	708.319	396.075	625.697	505.639	792.294	512.94	485.001	353.067	487.92	619.142	492.059	365.197	446.172	343.328	528.593	450.286
ENSG00000070371	CLTCL1	chr22	19166986	19279239	diffExp	protein_coding	0.613758	112.836	95.2504	79.4909	129.37	77.7737	137.922	76.2168	90.568	198.615	109.335	133.456	129.032	88.9946	79.612	99.8043	69.0894	103.392	143.657	138.24	213.034	120.217	27.7962	2453.7	30.6115	71.9047	17.6644	133.157	53.1238	41.0101	61.0648	58.1698	12.3388	78.9047	69.8779	46.4685	29.9301	13.1216	26.4243	69.3807	63.0851	32.9782	39.4072
ENSG00000103351	CLUAP1	chr16	3550924	3589048	diffExp	protein_coding	1.28663	110.623	154.782	132.127	145.542	173.351	142.018	149.861	162.339	220.381	186.164	201.955	173.307	180.686	124.272	221.188	161.373	154.887	135.237	141.326	177.41	148.583	171.719	3569.13	204.076	280.244	168.916	299.602	318.07	222.626	147.811	215.444	132.201	265.12	191.245	154.895	178.407	187.638	300.83	165.446	109.186	202.109	199.934
ENSG00000132361	CLUH	chr17	2592680	2615957	diffExp	protein_coding	0.787113	628.34	535.783	471.575	614.509	376.687	465.656	352.141	435.752	1050.21	777.163	562.168	425.046	242.713	570.877	431.586	535.443	387.015	718.809	397.441	904.862	524.094	367.528	11775.4	265.299	322.649	670.143	639.891	576.292	319.586	211.159	165.892	516.466	743.808	455.31	454.359	220.074	158.771	670.77	309.545	447.055	391.498	267.158
ENSG00000125246	CLYBL	chr13	100258919	100549387	diffExp	protein_coding	0.791349	101.773	63.5003	99.9008	64.6852	104.948	60.0847	36.3397	75.1885	78.902	79.7847	80.3097	93.6113	80.9042	56.311	72.8302	77.9723	62.7593	76.3012	88.2517	75.5239	90.5008	28.4139	1648.8	61.2229	25.8119	70.6576	25.8916	92.7985	43.9394	47.368	43.6273	70.5073	51.551	44.869	23.2343	63.9682	69.5443	90.7911	49.1002	58.2324	42.8716	59.1109
ENSG00000140932	CMTM2	chr16	66613351	66622178	noDiffExp	protein_coding	2.4216	2.21247	3.96877	3.22261	0.673804	0	1.36556	2.89431	1.70883	5.44152	5.90998	1.18103	1.26502	2.69681	0	13.4871	1.97398	0.804606	0	0.617145	0	0.450253	3.08847	52.9622	0	0	0	0	1.34491	2.0505	0.570699	2.69305	1.76268	3.15619	2.20667	0	3.52119	0	4.06527	8.53917	2.42635	0	0
ENSG00000164309	CMYA5	chr5	78985700	79096063	noDiffExp	protein_coding	3.18544	389.394	230.188	792.761	136.108	1363.38	125.632	339.921	533.155	418.997	310.274	3604.49	794.431	1084.12	576.702	343.92	1622.12	782.881	409.395	1337.97	173.135	1887.91	338.496	17595.4	999.974	1314.56	1116.17	3772.77	327.484	564.474	630.052	661.95	1205.67	2039.95	1396.09	1030.05	504.703	820.098	462.086	662.853	1054.25	774.516	988.079
ENSG00000176571	CNBD1	chr8	87878670	88627447	noDiffExp	protein_coding	7.11633	0	0	1.0742	0	13.1184	0	0.64318	0	2.72076	0	14.1723	0	5.39361	0	18.8819	0.986992	1.20691	0	1.23429	0	4.95278	1.23539	65.6208	0	0	0	0	1.34491	5.85858	2.2828	0	0	0	0.735557	0	0	1.31216	11.5183	12.8088	0	0	1.73855
ENSG00000176571	CNBD1	chr8	87878670	88627447	noDiffExp	protein_coding	7.11633	0	0	1.0742	0	13.1184	0	0.64318	0	2.72076	0	14.1723	0	5.39361	0	18.8819	0.986992	1.20691	0	1.23429	0	4.95278	1.23539	65.6208	0	0	0	0	1.34491	5.85858	2.2828	0	0	0	0.735557	0	0	1.31216	11.5183	12.8088	0	0	1.73855
ENSG00000150656	CNDP1	chr18	72201675	72254448	noDiffExp	protein_coding	4.65307	2.21247	3.96877	2.1484	1.34761	12.1814	1.36556	2.25113	1.70883	13.6038	2.95499	7.08615	1.26502	0	0	41.8099	2.96097	2.81612	1.57864	1.85143	0	2.70152	1.23539	107.048	0	1.84371	1.10402	9.24699	19.5011	13.4747	5.13629	1.07722	1.76268	4.20825	2.20667	12.9079	1.17373	0	15.5835	34.1567	5.45928	0.471117	0.579518
ENSG00000170289	CNGB3	chr8	87566205	87755903	noDiffExp	protein_coding	2.24815	6.6374	0	3.22261	0	24.3628	0	0	0	24.4868	5.90998	3.54308	3.79505	0	0	55.297	2.96097	2.41382	0	0	0	1.35076	0	133.98	0	0	0	0	4.03472	14.6465	6.84839	1.61583	3.52536	1.05206	0	7.74476	0.586864	0	33.1997	36.2915	0.606587	0.942233	0
ENSG00000174871	CNIH2	chr11	66045661	66052772	diffExp	protein_coding	2.32783	13.2748	0	3.22261	6.06423	11.2444	6.82781	10.6125	10.253	19.0453	11.82	12.9913	7.5901	10.7872	7.76703	14.8358	14.3114	7.24145	5.26215	6.17145	1.42498	11.2563	17.9131	209.917	40.8153	16.5934	8.8322	25.8916	17.4838	18.1616	9.70189	10.7722	35.2536	43.1345	8.82668	28.3974	4.10805	22.3067	8.13054	18.1457	10.9186	12.7202	21.4422
ENSG00000111596	CNOT2	chr12	70636774	70748773	diffExp	protein_coding	1.18375	665.952	654.846	687.489	621.921	994.191	744.231	669.55	698.911	541.431	641.233	719.244	598.353	865.675	627.188	585.339	787.619	722.938	684.079	854.128	848.575	769.482	708.495	15690.9	918.344	1008.51	722.032	645.44	763.906	1215.36	764.166	754.053	662.768	964.741	850.304	681.538	789.919	953.938	796.116	830.434	838.91	790.534	946.353
ENSG00000080802	CNOT4	chr7	135046547	135194875	diffExp	protein_coding	0.834195	484.53	575.471	355.561	421.801	501.312	512.086	294.898	328.095	459.808	466.889	427.531	449.081	396.431	289.322	311.551	357.291	459.832	446.756	456.07	607.754	457.907	264.373	9324.35	326.522	401.929	256.134	356.934	377.918	403.656	335.571	305.93	389.553	206.204	354.538	304.627	330.405	342.473	282.536	289.264	505.287	299.159	479.841
ENSG00000257727	CNPY2	chr12	56703626	56710120	diffExp	protein_coding	1.58146	26.5496	23.8126	51.5617	31.6688	59.9701	32.7735	45.3442	42.7207	27.2076	32.5049	53.1461	54.3957	29.6649	34.9516	40.4612	57.739	26.9543	37.3613	54.9259	42.7494	51.779	134.04	992.282	51.0191	84.8106	86.1139	57.3313	55.8136	68.5454	74.1909	85.1002	33.491	62.0717	61.7868	77.4476	69.8368	47.2376	59.624	53.3698	39.4282	40.0449	85.1892
ENSG00000166997	CNPY4	chr7	99717236	99723134	noDiffExp	protein_coding	1.30571	66.374	75.4066	68.7489	96.354	50.5997	103.783	114.808	99.1121	40.8114	47.2798	47.241	51.8657	59.3298	87.3791	86.3172	72.0504	89.3112	78.406	62.3316	61.9866	57.6323	58.681	1575.81	40.8153	71.9047	75.0737	110.964	114.989	95.4949	73.0495	99.1041	54.6431	119.935	74.2912	90.3555	103.288	60.3592	76.5626	104.605	95.8408	113.068	60.8494
ENSG00000144619	CNTN4	chr3	2140497	3099645	noDiffExp	protein_coding	1.2058	159.297	91.2816	92.3814	44.4711	151.799	211.662	73.6441	78.6062	111.551	150.705	174.792	82.2261	226.532	23.3011	199.609	74.5179	238.968	118.925	146.263	18.5247	162.541	30.267	2661.86	112.242	84.8106	14.3523	24.0422	86.7464	33.9798	171.78	60.8628	22.9149	17.8851	152.996	121.335	364.443	44.6133	102.987	266.849	73.397	47.1117	459.558
ENSG00000144619	CNTN4	chr3	2140497	3099645	noDiffExp	protein_coding	1.2058	159.297	91.2816	92.3814	44.4711	151.799	211.662	73.6441	78.6062	111.551	150.705	174.792	82.2261	226.532	23.3011	199.609	74.5179	238.968	118.925	146.263	18.5247	162.541	30.267	2661.86	112.242	84.8106	14.3523	24.0422	86.7464	33.9798	171.78	60.8628	22.9149	17.8851	152.996	121.335	364.443	44.6133	102.987	266.849	73.397	47.1117	459.558
ENSG00000108797	CNTNAP1	chr17	40834631	40851832	noDiffExp	protein_coding	1.17635	70.7989	75.4066	40.8197	70.0756	36.5443	83.2993	100.014	90.568	116.993	76.8298	105.111	101.201	37.7553	56.311	155.101	80.9333	104.196	54.7263	108.617	47.7368	73.3912	19.1485	1705.58	30.6115	68.2173	44.161	61.0301	80.0219	106.04	71.3374	78.0983	35.2536	44.1866	84.589	51.6317	46.3623	27.5553	37.9425	127.02	82.4959	138.508	147.198
ENSG00000106714	CNTNAP3	chr9	39072764	39288312	diffExp	protein_coding	0.541004	73.0113	55.5627	84.862	89.6159	169.603	69.6436	39.5556	63.2267	89.785	70.9198	246.834	129.032	107.872	54.3692	78.225	152.984	112.645	106.822	182.058	119.698	173.347	13.5893	2283.26	30.6115	47.9365	16.5604	29.5904	47.7441	26.0707	76.4737	40.3957	14.1015	19.9892	36.7778	20.6527	41.6674	26.2431	23.0365	40.561	63.0851	25.4403	20.8627
ENSG00000168275	COA6	chr1	234509202	234519795	diffExp	protein_coding	2.03468	48.6742	55.5627	78.4167	46.4925	23.4258	71.0092	91.3315	82.0238	24.4868	79.7847	21.2585	39.2155	99.7819	89.3208	91.7121	50.8301	37.8165	46.8331	41.3487	60.5616	34.2192	353.939	1568.04	71.4267	95.8729	136.899	90.6205	80.0219	123.616	134.114	184.204	70.5073	92.5815	77.2335	113.59	183.688	187.638	172.097	111.009	84.3156	69.2542	95.6205
ENSG00000106078	COBL	chr7	51083909	51384515	noDiffExp	protein_coding	2.75827	134.96	47.6252	192.282	25.6045	810.533	15.0212	362.753	205.06	87.0643	94.5597	719.244	149.272	447.67	281.555	159.147	493.989	242.589	212.065	311.658	22.7997	313.376	418.797	5747.62	204.076	383.492	443.818	103.566	201.063	159.646	272.794	89.9477	77.558	310.358	698.779	446.614	70.4237	310.981	413.303	474.991	286.309	150.286	151.834
ENSG00000082438	COBLL1	chr2	165510134	165700189	diffExp	protein_coding	0.495977	3294.36	3603.64	1916.38	3196.53	1629.5	3000.14	882.764	1179.09	2222.86	2739.28	922.381	1654.64	1084.12	1819.43	958.931	902.11	1254.38	2908.92	1828.6	4701.72	1758.24	811.65	44269.6	499.987	1172.6	441.61	1046.76	923.277	1067.43	571.841	782.599	1133.4	740.652	514.154	245.251	758.229	1520.79	775.789	1026.83	765.513	642.603	988.079
ENSG00000100473	COCH	chr14	31343720	31364271	diffExp	protein_coding	0.871719	50.8867	67.469	22.5582	51.2091	14.0555	28.6768	11.2556	13.6706	27.2076	38.4149	5.90513	25.3003	10.7872	19.4176	20.2306	6.41545	21.3221	19.4699	5.5543	28.4996	17.1096	205.074	710.49	30.6115	3.68742	0	40.6867	9.41434	13.7677	9.13119	4.84748	1.76268	1.05206	5.88445	10.3263	1.76059	5.24863	7.453	32.0219	18.8042	46.1694	4.63615
ENSG00000168434	COG7	chr16	23399814	23464501	diffExp	protein_coding	1.5694	134.96	226.22	194.431	171.82	226.762	129.728	206.782	218.73	187.732	203.894	408.635	180.897	234.622	304.856	315.597	310.409	195.117	184.701	240.686	173.135	239.985	245.225	4934.93	204.076	523.614	351.08	390.223	338.916	333.939	243.118	287.079	292.605	364.013	321.438	242.669	357.4	501.244	412.625	287.13	269.931	309.524	423.628
ENSG00000121058	COIL	chr17	55015548	55038415	diffExp	protein_coding	1.28426	146.023	107.157	154.685	134.087	130.247	177.523	165.94	136.706	122.434	144.795	118.103	122.707	145.628	149.515	148.358	156.932	157.3	149.971	128.366	128.248	143.631	309.465	3277.82	142.853	215.714	136.899	194.187	148.612	140.313	189.472	181.511	155.116	217.777	150.789	178.129	183.102	220.442	159.223	216.681	132.843	215.771	246.295
ENSG00000121058	COIL	chr17	55015548	55038415	diffExp	protein_coding	1.28426	146.023	107.157	154.685	134.087	130.247	177.523	165.94	136.706	122.434	144.795	118.103	122.707	145.628	149.515	148.358	156.932	157.3	149.971	128.366	128.248	143.631	309.465	3277.82	142.853	215.714	136.899	194.187	148.612	140.313	189.472	181.511	155.116	217.777	150.789	178.129	183.102	220.442	159.223	216.681	132.843	215.771	246.295
ENSG00000204291	COL15A1	chr9	101705461	101833069	diffExp	protein_coding	0.504687	2887.27	3873.52	1786.4	4154	1904.05	3005.6	3021.98	1980.53	2535.75	4089.71	1258.97	2874.12	1221.65	2974.77	2214.58	933.694	2846.29	3117.3	2398.22	3617.31	1366.07	721.467	54783.2	1224.46	866.544	518.892	706.47	1595.73	747.848	1180.78	952.799	611.651	1032.07	983.439	1466.34	1019.97	478.937	819.83	1152.79	1114.91	1195.69	784.668
ENSG00000084636	COL16A1	chr1	32117848	32169920	noDiffExp	protein_coding	1.17651	654.89	635.003	510.246	826.757	835.833	540.762	1050.31	1375.61	1450.16	924.912	3016.34	882.982	800.952	380.584	458.56	1982.37	1831.69	666.188	1484.85	360.52	1224.24	117.362	22011.1	683.656	1045.38	531.036	1329.72	1039.61	547.778	797.267	1006.12	507.652	742.756	2098.54	903.555	1806.37	387.086	417.368	1144.25	1601.39	706.204	1309.71
ENSG00000182871	COL18A1	chr21	46825052	46933634	noDiffExp	protein_coding	0.972681	1805.37	1520.04	728.309	1708.77	745.878	1111.57	2457.59	1177.38	1822.91	1684.34	2016.01	1534.47	997.819	1699.04	1199	1817.05	1428.18	1532.86	1212.69	987.511	1188.22	441.651	30816.6	877.528	1170.76	836.851	1943.72	1263.54	757.222	923.962	883.319	789.681	2668.03	1051.85	1326.93	988.279	549.794	623.342	1607.5	1688.74	1387.44	963.739
ENSG00000182871	COL18A1	chr21	46825052	46933634	noDiffExp	protein_coding	0.972681	1805.37	1520.04	728.309	1708.77	745.878	1111.57	2457.59	1177.38	1822.91	1684.34	2016.01	1534.47	997.819	1699.04	1199	1817.05	1428.18	1532.86	1212.69	987.511	1188.22	441.651	30816.6	877.528	1170.76	836.851	1943.72	1263.54	757.222	923.962	883.319	789.681	2668.03	1051.85	1326.93	988.279	549.794	623.342	1607.5	1688.74	1387.44	963.739
ENSG00000134871	COL4A2	chr13	110958159	111165374	diffExp	protein_coding	0.477731	11593.3	9211.51	5591.22	14791.3	2809.22	9278.99	7112.6	4788.14	14542.5	11790.4	1982.94	5364.94	3662.26	7994.21	3936.88	1920.19	4877.92	11896.7	6750.95	11995.5	3254.88	2969.26	158116	1959.13	1731.24	1833.78	2681.63	3986.3	2193.75	2150.39	1870.05	1574.07	4314.51	1477	3023.04	833.347	1171.76	1266.33	2102.77	3074.18	2979.34	1896.18
ENSG00000134871	COL4A2	chr13	110958159	111165374	diffExp	protein_coding	0.477731	11593.3	9211.51	5591.22	14791.3	2809.22	9278.99	7112.6	4788.14	14542.5	11790.4	1982.94	5364.94	3662.26	7994.21	3936.88	1920.19	4877.92	11896.7	6750.95	11995.5	3254.88	2969.26	158116	1959.13	1731.24	1833.78	2681.63	3986.3	2193.75	2150.39	1870.05	1574.07	4314.51	1477	3023.04	833.347	1171.76	1266.33	2102.77	3074.18	2979.34	1896.18
ENSG00000169031	COL4A3	chr2	228029281	228179508	noDiffExp	protein_coding	2.96026	24.3371	3.96877	50.4875	5.39043	101.199	8.19337	10.2909	41.0119	19.0453	20.6849	80.3097	48.0706	105.175	11.6505	68.7841	61.687	51.0925	25.7845	54.3087	5.69992	109.411	3.08847	909.673	10.2038	5.53113	9.93622	77.6747	40.3472	29.5858	45.0852	23.6988	24.6775	16.833	27.2156	30.979	3.52119	18.3702	21.0039	52.3024	108.579	23.5558	3.47711
ENSG00000112280	COL9A1	chr6	70924764	71012786	diffExp	protein_coding	0.565565	500.017	567.534	277.144	532.979	194.903	376.895	207.747	252.907	421.717	395.969	53.1461	241.618	118.66	192.234	160.496	31.5837	198.335	356.774	191.932	473.093	138.678	133.422	6017.78	51.0191	70.061	40.8489	59.1807	182.907	76.1616	81.61	99.1041	40.5417	78.9047	63.2579	105.845	79.8135	18.3702	45.3955	134.492	66.7246	105.53	41.1458
ENSG00000184374	COLEC10	chr8	120007691	120118821	noDiffExp	protein_coding	2.17138	0	0	2.1484	1.34761	6.55922	0	0.64318	1.70883	2.72076	0	9.4482	2.53003	0	1.94176	17.5332	1.48049	1.60921	0	0	0	0.900505	0	50.5714	0	0	2.20805	1.8494	4.03472	10.5454	5.13629	0.538609	1.76268	9.46856	2.94223	2.58159	4.10805	5.24863	12.1958	11.7414	4.8527	0.471117	4.05663
ENSG00000118004	COLEC11	chr2	3642426	3692048	diffExp	protein_coding	0.895445	28.762	51.594	3.22261	35.7116	6.55922	28.6768	27.9783	13.6706	24.4868	26.5949	5.90513	10.1201	18.8777	34.9516	35.0664	2.46748	12.8737	20.5224	12.96	20.6622	9.00505	11.1185	441.787	0	12.906	3.31207	20.3434	3.36226	22.5555	7.98979	7.54053	3.52536	5.26031	3.67778	0	4.10805	1.31216	5.42036	20.2805	6.06587	10.3646	2.31807
ENSG00000173163	COMMD1	chr2	62115859	62374382	noDiffExp	protein_coding	0.869281	108.411	115.094	128.904	145.542	163.044	122.901	134.746	157.212	119.713	141.84	196.05	155.597	167.202	141.748	79.5737	114.491	104.196	123.66	154.903	154.61	159.389	169.866	3058.69	61.2229	127.216	105.986	103.566	109.61	104.869	151.235	183.127	86.3714	102.05	163.294	121.335	161.975	116.782	107.73	124.885	101.907	130.028	110.108
ENSG00000145781	COMMD10	chr5	115420688	115748459	noDiffExp	protein_coding	1.24076	201.334	250.032	278.218	253.35	252.999	262.188	230.258	348.601	174.129	206.849	192.507	208.728	364.069	219.419	180.727	246.254	229.715	231.008	277.715	309.221	217.022	352.703	5487.05	316.318	274.713	311.335	236.723	232.669	173.414	385.222	566.078	165.692	223.037	240.527	191.037	836.868	430.387	323.189	383.195	253.553	273.248	237.602
ENSG00000122218	COPA	chr1	160259063	160313190	diffExp	protein_coding	1.42839	1493.41	1484.32	1337.38	1784.91	1153.49	1368.29	1709.89	1244.03	1510.02	1430.22	922.381	1196.71	1057.15	2027.19	2001.48	1085.69	1379.9	1371.32	1233.06	1664.38	1066.2	1965.5	31486.9	1897.91	2577.51	2760.06	1457.32	2398.64	1691.37	1408.49	1820.5	1745.05	2704.85	1518.19	2036.87	2624.46	2495.72	2500.14	1613.9	1309.02	1443.97	1743.19
ENSG00000158623	COPG2	chr7	130146089	130353598	noDiffExp	protein_coding	1.18227	165.935	206.376	152.537	121.958	133.996	162.502	178.161	140.124	95.2265	168.434	124.008	103.731	102.479	132.039	109.245	133.244	125.921	124.713	127.749	114.711	140.929	113.656	2977.67	255.095	184.371	178.852	92.4699	201.736	106.333	137.538	121.187	126.913	110.467	236.114	211.69	144.369	86.6023	157.868	137.694	169.238	211.531	142.561
ENSG00000198612	COPS8	chr2	237993955	238009109	noDiffExp	protein_coding	1.08781	345.145	333.376	338.374	343.64	366.38	380.992	373.687	358.854	274.797	369.374	224.395	340.29	334.404	332.04	312.9	299.552	381.785	369.403	365.35	379.045	320.58	642.402	7786.76	326.522	307.9	311.335	253.367	371.194	250.161	435.443	503.599	241.487	489.209	319.967	356.259	598.601	345.097	388.911	500.609	318.458	470.174	286.282
ENSG00000135469	COQ10A	chr12	56660642	56664750	noDiffExp	protein_coding	0.93165	59.7366	43.6564	58.0069	43.7973	58.096	31.4079	45.6658	42.7207	57.1359	67.9648	73.2236	63.2508	43.1489	58.2527	49.9022	53.791	59.1385	54.2001	51.8402	61.9866	55.3811	29.6493	1161.95	20.4076	31.3431	104.882	51.7831	31.6053	47.4545	62.2062	67.3261	44.067	46.2907	30.8934	59.3765	58.6864	22.3067	40.6527	37.3589	38.215	45.2272	55.0542
ENSG00000167186	COQ7	chr16	19078921	19091417	diffExp	protein_coding	1.20998	161.51	178.594	207.321	171.82	172.414	208.931	181.377	133.289	119.713	171.389	127.551	166.982	169.899	217.477	264.347	188.515	165.749	210.486	160.458	196.647	153.986	219.899	3948.35	183.669	239.682	236.261	258.916	247.463	274.475	193.467	205.21	123.388	212.517	161.822	178.129	265.263	203.384	264.92	193.199	175.304	303.399	219.637
ENSG00000145244	CORIN	chr4	47596015	47840123	diffExp	protein_coding	8.64599	6.6374	7.93753	3.22261	3.36902	37.4813	1.36556	23.4761	18.7971	2.72076	5.90998	60.2323	17.7102	32.3617	1.94176	36.4151	10.8569	23.3336	2.10486	11.1086	2.13747	8.10455	3.70617	320.931	91.8344	44.249	11.0402	18.494	44.3819	37.202	41.661	113.108	12.3388	56.8114	94.8868	67.1212	384.983	11.8094	38.6201	134.492	70.9707	79.6187	85.7687
ENSG00000102879	CORO1A	chr16	30194148	30200397	diffExp	protein_coding	1.748	75.2238	83.3441	80.5651	121.285	133.059	150.212	205.818	193.098	57.1359	153.66	132.275	125.237	83.601	203.885	115.989	90.8032	80.8629	116.82	107.383	57.7117	111.212	87.0949	2566.27	153.057	103.248	91.634	135.006	194.339	208.566	135.256	176.664	253.826	108.362	80.9112	219.435	113.265	161.395	88.0809	145.166	475.564	244.981	104.893
ENSG00000103187	COTL1	chr16	84599200	84651683	noDiffExp	protein_coding	1.11723	444.705	424.658	270.699	477.053	148.988	269.016	365.326	451.131	103.389	387.104	95.663	263.124	213.048	370.876	238.721	105.115	181.841	407.817	199.955	308.508	156.238	345.291	6228.26	234.688	156.715	175.54	144.253	366.487	369.091	217.436	245.606	264.402	196.736	169.914	433.706	183.688	146.962	136.864	254.04	345.755	291.621	201.672
ENSG00000203667	COX20	chr1	244998624	245008359	diffExp	protein_coding	1.69052	192.484	226.22	293.257	165.082	228.636	232.145	413.243	223.857	176.849	200.939	187.783	178.367	355.979	374.759	306.156	283.267	214.025	201.014	261.052	237.259	629.453	350.233	5932.06	265.299	322.649	862.243	231.175	323.45	263.636	676.849	313.47	856.663	302.994	272.156	389.819	498.248	623.274	468.861	288.197	296.621	265.71	450.286
ENSG00000163751	CPA3	chr3	148583043	148614983	noDiffExp	protein_coding	2.44221	101.773	261.939	118.162	76.1398	89.9551	83.2993	290.074	240.945	46.2529	59.0998	11.8103	188.488	115.963	13.5923	91.7121	59.713	291.267	129.449	108	32.062	56.7318	22.8547	2489.28	183.669	141.966	71.7616	3.69879	106.248	73.2323	211.729	218.137	44.067	28.4057	192.716	229.761	282.869	64.2957	10.8407	231.625	70.9707	274.661	88.0868
ENSG00000153002	CPB1	chr3	148508889	148577974	noDiffExp	protein_coding	7.62388	15.4873	0	7114.44	30.3212	23.4258	20.4834	14.4715	15.3795	108.83	29.5499	49.6031	44.2756	115.963	9.70879	40.4612	83.8943	37.8165	16.8389	23.4515	14.2498	18.0101	53873.4	61700.1	897.936	4196.28	117234	14.7952	14.794	56.5353	21.1159	528.375	58.1685	28.4057	75.7623	10.3263	63.3813	11.8094	16.9386	75.7851	332.41	11.3068	19.1241
ENSG00000080618	CPB2	chr13	46627321	46679211	noDiffExp	protein_coding	2.08315	2.21247	3.96877	0	0	6.55922	0	0	1.70883	5.44152	0	0	2.53003	0	1.94176	9.44095	2.46748	0	0	0	0	0	0	36.271	0	0	0	1.8494	0	5.27272	1.1414	0	1.76268	0	0	10.3263	0	1.31216	1.35509	12.8088	0	0	0
ENSG00000109472	CPE	chr4	166282346	166419472	diffExp	protein_coding	0.632017	1639.44	2162.98	1467.36	1673.73	1029.8	2120.72	1944.33	1572.12	1246.11	1394.76	582.245	1516.76	2486.46	592.236	878.008	1278.65	2329.33	1601.27	1453.99	1289.61	1009.92	3207.07	34476.9	867.325	477.521	346.664	210.831	601.845	265.687	1421.61	1682.61	1242.69	514.458	931.95	632.488	2037.01	648.205	216.815	1028.97	945.669	680.293	1507.33
ENSG00000214575	CPEB1	chr15	83211951	83317612	diffExp	protein_coding	0.775604	42.0368	55.5627	29.0035	33.0164	80.5848	32.7735	28.2999	42.7207	46.2529	32.5049	46.06	65.7809	26.9681	27.1846	49.9022	28.1293	66.38	36.3088	58.0116	22.7997	41.8735	14.8247	906.979	0	18.4371	8.8322	9.24699	14.794	23.7273	27.3936	29.6235	7.05073	9.46856	41.9267	12.9079	18.7797	9.1851	14.2285	67.2459	21.2305	8.4801	10.4313
ENSG00000137449	CPEB2	chr4	15004298	15071777	diffExp	protein_coding	2.34909	550.904	535.783	544.62	442.015	419.79	644.545	575.324	463.093	394.51	446.204	630.667	308.664	447.67	351.458	547.575	607.987	455.407	490.432	533.83	785.876	457.907	625.724	11260	948.955	442.49	663.519	1089.29	1164.02	490.07	749.328	728.738	1262.08	372.43	1365.19	717.681	908.466	691.507	750.043	827.232	547.142	793.361	8703.78
ENSG00000107864	CPEB3	chr10	93806449	94050844	noDiffExp	protein_coding	1.31919	192.484	127.001	185.837	123.306	301.724	146.115	154.042	126.453	108.83	180.254	192.507	101.201	210.351	147.574	130.825	185.061	155.691	134.711	169.098	138.223	231.43	229.782	3672.5	357.134	239.682	284.838	242.271	151.974	153.788	203.74	134.652	230.911	140.976	200.071	126.498	160.801	334.6	220.88	137.694	176.517	121.077	258.465
ENSG00000107864	CPEB3	chr10	93806449	94050844	noDiffExp	protein_coding	1.31919	192.484	127.001	185.837	123.306	301.724	146.115	154.042	126.453	108.83	180.254	192.507	101.201	210.351	147.574	130.825	185.061	155.691	134.711	169.098	138.223	231.43	229.782	3672.5	357.134	239.682	284.838	242.271	151.974	153.788	203.74	134.652	230.911	140.976	200.071	126.498	160.801	334.6	220.88	137.694	176.517	121.077	258.465
ENSG00000107864	CPEB3	chr10	93806449	94050844	noDiffExp	protein_coding	1.31919	192.484	127.001	185.837	123.306	301.724	146.115	154.042	126.453	108.83	180.254	192.507	101.201	210.351	147.574	130.825	185.061	155.691	134.711	169.098	138.223	231.43	229.782	3672.5	357.134	239.682	284.838	242.271	151.974	153.788	203.74	134.652	230.911	140.976	200.071	126.498	160.801	334.6	220.88	137.694	176.517	121.077	258.465
ENSG00000196353	CPNE4	chr3	131252399	132004254	noDiffExp	protein_coding	1.05366	99.5609	95.2504	98.8266	82.8779	99.3254	62.8158	101.944	121.327	114.272	94.5597	47.241	64.5159	102.479	62.1362	113.291	46.8821	63.9662	81.0371	56.7773	98.3236	55.8313	198.28	1961.52	71.4267	53.4676	71.7616	86.9217	84.0566	72.3535	127.837	208.442	88.1341	59.9675	69.8779	74.866	128.523	78.7294	130.766	90.7287	57.6258	104.588	59.6904
ENSG00000139117	CPNE8	chr12	39040624	39301232	diffExp	protein_coding	0.569416	276.558	337.345	233.102	309.276	244.565	423.324	212.249	372.525	244.868	351.644	144.085	303.604	280.468	176.7	133.522	122.88	321.842	257.319	318.447	272.884	286.361	87.7126	5711.28	163.261	84.8106	55.2012	55.4819	159.371	87.2929	214.012	284.924	61.6939	91.5294	111.069	74.866	241.201	82.6659	42.6854	119.548	203.207	102.703	68.9627
ENSG00000080819	CPOX	chr3	98239976	98312567	noDiffExp	protein_coding	1.04591	117.261	119.063	141.795	157.67	119.94	151.577	132.495	211.895	100.668	118.2	145.266	145.477	191.473	132.039	101.153	163.347	155.289	141.026	140.092	126.111	175.148	185.926	3172.91	183.669	136.435	153.459	53.6325	96.1607	101.353	150.094	297.312	135.726	90.4773	100.771	90.3555	204.229	241.437	138.219	170.783	198.961	131.913	98.5181
ENSG00000103381	CPPED1	chr16	12756919	12897874	noDiffExp	protein_coding	0.896247	185.847	281.782	117.088	274.912	119.003	247.167	164.976	222.148	89.785	236.399	55.5082	123.972	83.601	153.399	165.891	128.309	164.542	176.282	143.795	231.559	118.416	114.273	3598.65	91.8344	97.7166	34.2248	196.036	143.232	234.343	94.1654	107.183	91.6594	228.297	155.938	139.406	125.589	89.2267	101.632	148.368	242.028	215.3	34.1916
ENSG00000104324	CPQ	chr8	97657455	98161882	diffExp	protein_coding	0.578738	513.292	730.253	440.423	537.022	360.757	674.587	339.599	524.611	451.646	455.069	304.705	428.841	315.526	242.72	320.992	292.15	457.821	423.603	431.384	433.906	353.898	207.545	9240.35	163.261	213.87	161.188	203.434	291.172	253.384	218.007	338.785	174.505	238.818	225.08	185.874	329.818	115.47	244.594	224.153	201.994	206.349	335.541
ENSG00000160917	CPSF4	chr7	99036545	99054994	noDiffExp	protein_coding	0.949682	183.635	142.876	119.236	167.103	125.562	128.363	115.451	146.959	236.706	162.524	237.386	203.668	207.654	147.574	113.291	152.49	164.14	169.441	217.235	143.21	150.835	125.392	3560.73	153.057	147.497	138.003	159.048	137.18	110.727	152.377	162.121	149.828	180.955	150.054	144.569	100.941	156.147	161.933	104.605	178.337	128.615	154.731
ENSG00000157184	CPT2	chr1	53662101	53679869	noDiffExp	protein_coding	0.997516	225.671	174.626	198.727	142.173	142.429	135.191	211.606	201.642	193.174	186.164	170.068	134.092	151.021	234.953	231.978	170.256	127.53	223.115	152.435	173.847	186.855	232.871	4000.42	244.892	147.497	279.318	86.9217	277.723	150.273	152.947	153.504	172.743	178.851	165.5	144.569	162.561	191.575	309.638	197.468	137.695	205.407	156.47
ENSG00000106066	CPVL	chr7	29034847	29235067	noDiffExp	protein_coding	0.969285	196.909	337.345	256.734	354.421	150.862	311.348	384.943	712.582	76.1812	265.949	64.9564	140.417	213.048	108.738	163.194	34.5447	225.29	127.87	67.2688	87.6362	133.275	65.4756	4478.99	214.28	99.5603	46.369	62.8795	192.321	154.96	199.174	279.538	79.3207	122.039	67.6712	82.6107	252.352	116.782	63.0117	111.009	245.668	135.682	30.1349
ENSG00000169372	CRADD	chr12	94071151	94288616	noDiffExp	protein_coding	0.945493	99.5609	146.844	129.978	82.2041	103.074	95.5893	87.1509	116.2	89.785	88.6497	122.827	79.6961	167.202	71.845	87.666	108.076	84.0813	92.6138	131.452	88.3487	132.824	163.071	2368.74	153.057	86.6544	54.0972	79.5241	61.8656	62.9798	127.266	147.04	86.3714	110.467	144.905	69.7028	106.809	69.5443	81.983	78.9873	89.1683	76.3209	121.699
ENSG00000113851	CRBN	chr3	3190676	3221394	diffExp	protein_coding	0.7897	634.977	638.971	697.157	716.927	678.411	755.156	577.897	763.847	427.159	567.358	441.703	724.855	1089.51	487.381	493.627	495.963	682.306	762.485	720.208	767.351	586.679	820.298	14530.2	612.229	532.832	351.08	345.837	374.556	429.727	684.268	772.904	345.486	229.35	454.574	379.493	876.775	628.523	460.053	492.07	519.239	446.619	447.388
ENSG00000241258	CRCP	chr7	65579591	65619555	diffExp	protein_coding	1.7626	325.232	373.064	367.377	478.401	294.228	423.324	727.758	601.508	383.627	390.059	255.101	293.484	407.218	403.885	396.52	270.929	355.233	371.508	309.19	376.195	291.764	492.302	8587.91	459.172	639.767	448.234	686.126	585.034	878.787	409.191	638.79	349.011	566.009	649.497	1019.73	2019.4	385.774	523.743	648.977	588.996	660.506	636.891
ENSG00000118260	CREB1	chr2	208394461	208468155	noDiffExp	protein_coding	0.972727	935.873	742.159	829.284	996.556	836.77	1319.13	828.737	816.821	647.54	880.587	559.806	742.565	881.856	697.091	578.595	790.087	967.136	930.348	867.706	1033.82	818.559	713.437	18414.5	1102.01	772.514	637.022	654.687	676.487	989.808	910.265	766.979	680.395	702.777	689.952	730.589	1110.93	1039.23	591.497	726.897	807.974	818.33	589.95
ENSG00000111269	CREBL2	chr12	12764761	12798042	diffExp	protein_coding	0.701882	1367.3	1432.72	1005.45	1319.31	763.681	1226.27	873.76	926.186	816.227	1226.32	235.024	719.795	876.462	893.208	504.416	567.027	933.343	1216.08	632.573	1519.03	647.913	667.727	20369.8	765.286	516.239	554.22	425.361	621.346	374.363	572.411	644.176	578.16	439.762	490.616	578.275	800.483	667.888	397.719	524.091	498.615	737.298	522.146
ENSG00000164463	CREBRF	chr5	172483355	172566291	diffExp	protein_coding	0.71984	1179.24	1035.85	1101.06	1183.87	1104.76	1361.46	876.654	941.565	878.805	969.237	762.942	875.392	1221.65	801.946	616.359	808.84	1247.14	1147.15	1012.12	1147.82	1005.41	486.743	21766	836.713	807.545	568.573	521.53	501.65	423.576	862.897	1097.69	505.89	435.554	647.29	487.92	1042.86	793.855	516.29	638.303	732.151	631.768	771.339
ENSG00000095794	CREM	chr10	35415719	35501886	noDiffExp	protein_coding	1.10107	199.122	257.97	213.766	199.446	185.532	251.263	230.902	218.73	160.525	215.714	151.171	173.307	242.713	188.35	200.957	151.01	172.588	178.913	231.429	216.597	177.399	248.931	4466.34	244.892	156.715	97.1542	184.94	261.584	183.667	290.486	260.148	148.065	143.08	228.023	172.966	352.119	257.183	153.803	201.738	228.077	230.376	333.802
ENSG00000150938	CRIM1	chr2	36583069	36778278	diffExp	protein_coding	0.433968	5006.81	5302.27	3234.42	4352.1	2745.5	5919.71	2808.12	2515.4	4168.2	4408.85	1858.93	3138.51	3540.91	3959.24	2600.31	3180.09	4187.57	4483.88	3684.97	4378.96	3089.18	982.134	79546.1	1183.64	1410.44	2652.97	1037.51	1287.07	889.04	2077.34	1569.51	2400.77	802.723	1285.02	1499.9	1528.19	1285.91	2040.09	1103.69	1176.78	1468.47	294.395
ENSG00000176390	CRLF3	chr17	29096406	29151794	noDiffExp	protein_coding	1.09626	176.997	190.501	165.427	175.863	182.721	215.759	193.919	225.566	122.434	118.2	132.275	134.092	172.596	147.574	169.937	122.387	172.588	160.496	134.538	144.635	152.185	149.482	3560.17	122.446	158.559	114.819	112.813	143.905	161.404	229.421	210.058	179.794	149.393	136.814	165.221	219.487	170.58	135.509	149.435	214.125	233.203	166.901
ENSG00000176390	CRLF3	chr17	29096406	29151794	noDiffExp	protein_coding	1.09626	176.997	190.501	165.427	175.863	182.721	215.759	193.919	225.566	122.434	118.2	132.275	134.092	172.596	147.574	169.937	122.387	172.588	160.496	134.538	144.635	152.185	149.482	3560.17	122.446	158.559	114.819	112.813	143.905	161.404	229.421	210.058	179.794	149.393	136.814	165.221	219.487	170.58	135.509	149.435	214.125	233.203	166.901
ENSG00000058453	CROCC	chr1	17066768	17299474	noDiffExp	protein_coding	1.15351	203.547	111.125	170.798	226.398	137.744	173.426	159.187	240.945	370.023	236.399	767.666	216.318	156.415	260.195	199.609	444.146	183.048	210.486	254.881	149.623	294.915	73.5056	5240.4	183.669	243.37	438.298	220.078	170.803	243.131	164.932	135.729	387.79	278.796	232.436	211.69	71.5974	152.21	151.093	194.266	292.982	195.985	396.97
ENSG00000058453	CROCC	chr1	17066768	17299474	noDiffExp	protein_coding	1.15351	203.547	111.125	170.798	226.398	137.744	173.426	159.187	240.945	370.023	236.399	767.666	216.318	156.415	260.195	199.609	444.146	183.048	210.486	254.881	149.623	294.915	73.5056	5240.4	183.669	243.37	438.298	220.078	170.803	243.131	164.932	135.729	387.79	278.796	232.436	211.69	71.5974	152.21	151.093	194.266	292.982	195.985	396.97
ENSG00000058453	CROCC	chr1	17066768	17299474	noDiffExp	protein_coding	1.15351	203.547	111.125	170.798	226.398	137.744	173.426	159.187	240.945	370.023	236.399	767.666	216.318	156.415	260.195	199.609	444.146	183.048	210.486	254.881	149.623	294.915	73.5056	5240.4	183.669	243.37	438.298	220.078	170.803	243.131	164.932	135.729	387.79	278.796	232.436	211.69	71.5974	152.21	151.093	194.266	292.982	195.985	396.97
ENSG00000058453	CROCC	chr1	17066768	17299474	noDiffExp	protein_coding	1.15351	203.547	111.125	170.798	226.398	137.744	173.426	159.187	240.945	370.023	236.399	767.666	216.318	156.415	260.195	199.609	444.146	183.048	210.486	254.881	149.623	294.915	73.5056	5240.4	183.669	243.37	438.298	220.078	170.803	243.131	164.932	135.729	387.79	278.796	232.436	211.69	71.5974	152.21	151.093	194.266	292.982	195.985	396.97
ENSG00000170275	CRTAP	chr3	33155471	33189265	diffExp	protein_coding	0.550443	2506.72	2889.26	2027.02	2904.09	888.306	2430.7	1568.39	2125.78	1958.95	3413.01	346.04	1558.5	922.308	1669.91	1047.95	655.362	1855.42	2958.91	982.494	2786.55	1054.04	872.802	39422.5	887.732	693.235	617.15	1398.14	993.885	679.303	681.985	999.658	766.767	688.049	616.397	885.484	741.796	468.44	530.518	748.245	732.151	906.429	637.47
ENSG00000140577	CRTC3	chr15	91073157	91188577	diffExp	protein_coding	0.784993	732.326	734.222	479.094	744.553	433.846	585.826	440.9	446.005	857.039	780.118	377.928	503.477	442.276	495.148	385.73	400.719	544.316	626.196	565.922	892.037	492.126	351.468	12311.3	285.707	554.957	808.146	477.144	416.248	306.99	368.101	264.457	750.902	348.233	509.005	361.422	368.551	280.802	303.54	345.836	370.625	322.715	604.437
ENSG00000140577	CRTC3	chr15	91073157	91188577	diffExp	protein_coding	0.784993	732.326	734.222	479.094	744.553	433.846	585.826	440.9	446.005	857.039	780.118	377.928	503.477	442.276	495.148	385.73	400.719	544.316	626.196	565.922	892.037	492.126	351.468	12311.3	285.707	554.957	808.146	477.144	416.248	306.99	368.101	264.457	750.902	348.233	509.005	361.422	368.551	280.802	303.54	345.836	370.625	322.715	604.437
ENSG00000008405	CRY1	chr12	107385142	107487607	noDiffExp	protein_coding	1.12074	278.771	242.095	243.844	121.958	260.495	269.016	229.294	165.757	253.03	248.219	209.041	232.763	231.925	170.875	176.681	281.293	237.359	178.913	246.241	99.7486	242.686	345.291	4965.29	326.522	169.621	167.812	157.199	223.927	228.192	336.142	372.179	167.455	225.141	225.816	216.853	400.828	238.813	188.358	224.153	230.503	259.585	233.546
ENSG00000127377	CRYGN	chr7	151125921	151137899	noDiffExp	protein_coding	2.06708	2.21247	11.9063	4.29681	1.34761	5.62219	1.36556	2.25113	5.12649	13.6038	2.95499	11.8103	5.06007	8.09042	1.94176	24.2767	6.90894	7.24145	4.73593	3.70287	5.69992	13.5076	1.85308	145.516	0	5.53113	8.8322	0	3.36226	7.0303	8.56049	4.84748	3.52536	8.4165	5.88445	0	3.52119	1.31216	3.38773	17.0783	9.70539	4.24005	1.15904
ENSG00000103316	CRYM	chr16	21250195	21314404	noDiffExp	protein_coding	2.67212	6.6374	3.96877	1.0742	7.41184	15.9295	1.36556	6.4318	18.7971	16.3245	11.82	20.0774	12.6502	2.69681	7.76703	26.9741	5.42845	10.0576	7.89322	1.85143	11.3998	6.30354	4.94155	207.802	0	40.5616	6.62415	12.9458	4.70717	15.5252	9.70189	29.0849	3.52536	10.5206	5.88445	5.16317	7.62923	10.4973	14.2285	29.8871	7.88563	2.8267	4.63615
ENSG00000062485	CS	chr12	56665483	56694176	diffExp	protein_coding	0.624352	2177.07	2043.91	1531.81	1692.6	829.273	1396.97	900.13	1023.59	2255.51	2242.84	442.884	970.268	547.452	1133.99	993.997	611.935	917.251	2366.91	944.849	2579.93	695.19	1106.29	29404.6	571.414	547.582	979.27	1046.76	1037.59	1068.61	430.878	339.862	814.359	902.669	762.772	715.099	311.038	366.092	1056.97	651.112	460.4	751.431	594.586
ENSG00000182578	CSF1R	chr5	149432854	149492935	diffExp	protein_coding	0.830333	867.286	944.566	627.334	1300.44	415.105	1278.17	779.534	977.451	487.016	1238.14	513.746	473.116	434.186	520.391	527.344	289.189	579.316	623.038	393.121	311.358	294.465	214.34	14088.7	867.325	361.367	352.184	327.343	702.713	501.495	394.924	710.425	611.651	325.087	377.341	758.986	306.343	270.304	239.851	371.454	437.349	361.347	252.09
ENSG00000183117	CSMD1	chr8	2792875	4852494	diffExp	protein_coding	2.24727	150.448	111.125	48.3391	8.08565	78.7107	5.46225	5.78862	58.1002	81.6227	26.5949	149.99	13.9152	45.8457	1.94176	109.245	4.93496	11.2645	62.6196	98.126	48.4493	7.20404	29.6493	1157.46	20.4076	20.2808	3.31207	27.741	12.1041	31.9293	17.121	37.164	5.28805	8.4165	54.4312	30.979	31.6907	6.56078	18.9713	122.751	5.45928	7.53787	6.3747
ENSG00000121904	CSMD2	chr1	33979609	34631443	diffExp	protein_coding	3.2603	15.4873	39.6877	13.9646	35.0378	32.7961	20.4834	43.4146	63.2267	38.0906	23.6399	82.6718	64.5159	18.8777	29.1264	149.706	20.7268	23.7359	23.6797	33.3258	44.8869	18.4604	9.26541	844.808	40.8153	62.6861	65.1374	92.4699	69.2626	88.1717	55.3578	98.5655	51.1178	104.154	58.8445	141.987	89.7902	23.6188	58.2689	202.805	60.6587	75.8498	74.7578
ENSG00000141551	CSNK1D	chr17	80196899	80231607	noDiffExp	protein_coding	1.18662	573.028	504.033	394.232	526.915	446.027	475.215	277.532	336.64	1096.47	658.963	1190.47	464.261	407.218	427.187	352.013	515.21	306.153	373.086	626.402	447.444	598.836	285.992	11283.3	265.299	892.355	595.069	1044.91	583.689	653.232	397.207	293.542	1002.97	861.639	706.135	655.723	347.424	440.885	392.976	259.377	494.975	418.823	906.946
ENSG00000133275	CSNK1G2	chr19	1941188	1981337	noDiffExp	protein_coding	1.02193	250.009	277.814	203.024	236.505	203.336	169.33	285.893	237.527	413.555	330.959	425.169	255.533	153.718	341.749	262.998	345.447	243.393	326.253	234.515	264.334	294.465	251.402	6006.93	122.446	306.056	370.952	386.524	277.723	303.768	155.23	152.965	338.435	275.64	142.698	242.669	194.252	249.31	302.185	207.075	329.983	370.769	279.907
ENSG00000070770	CSNK2A2	chr16	58191811	58231824	diffExp	protein_coding	0.654132	834.099	650.878	542.472	805.869	562.219	701.899	414.851	457.966	780.858	783.073	367.299	504.742	426.096	343.691	364.151	439.705	549.948	727.755	508.527	973.973	476.367	465.741	12682.2	489.783	346.617	450.442	338.44	369.849	390.475	260.81	331.783	486.5	830.077	301.578	340.769	247.657	208.633	216.815	371.454	431.283	288.323	199.354
ENSG00000254598	CSNK2A3	chr11	11373489	11374904	noDiffExp	protein_coding	1.0432	150.448	166.688	111.717	147.563	177.099	152.943	103.23	75.1885	108.83	144.795	53.1461	87.2862	78.2074	135.923	141.614	113.504	115.059	162.6	115.406	192.372	106.71	170.484	2810.81	122.446	106.935	104.882	110.964	191.649	150.859	75.3323	87.2547	139.252	228.297	126.516	144.569	101.528	86.6023	142.962	148.368	67.3312	153.113	120.54
[truncated: 8,662 more rows]
[truncated: 98 more columns]
